# Supplementary material for: Diammonium aqua­(ethyl­ene­diamine­tetra­acetato)iron(II) trihydrate
Source: Acta Crystallogr Sect E Struct Rep Online. 2008 Dec 17;65(Pt 1):m87–8. doi: 10.1107/S1600536808042190 (PMC2967920; doi:10.1107/S1600536808042190)
Supplement: Supplementary file 1 [file e-65-00m87-sup1.cif]

##############################################################################
###                                                                        ###
###        Electronic paper (Acta Crystallographica Section E)             ###
###                                                                        ###
##############################################################################
#                                                                            #
# This CIF contains the data in a paper accepted for publication in Acta     #
# Crystallographica Section E. It conforms to the requirements of Notes      #
# for Authors for Section E, and has been peer reviewed under the auspices   #
# of the IUCr Commission on Journals.                                        #
#                                                                            #
# Full details of the Crystallographic Information File format               #
# are given in the paper "The Crystallographic Information File (CIF):       #
# a New Standard Archive File for Crystallography" by S. R. Hall, F. H.      #
# Allen and I. D. Brown [Acta Cryst. (1991), A47, 655-685].                  #
#                                                                            #
# The current version of the core CIF dictionary is obtainable from          #
# ftp://ftp.iucr.org/pub/cif_core.dic. The current version number is 2.4.    #
#                                                                            #
# Software is freely available for graphical display of the structure(s) in  #
# this CIF.  For information consult the CIF home page http://www.iucr.org/  #
# cif/home.html                                                              #
#                                                                            #
# This file may be used for bona fide research purposes within the           #
# scientific community so long as proper attribution is given to the journal # 
# article from which it was obtained.                                        #
#                                                                            #
##############################################################################
                                             
data_global
_audit_creation_method     'form.cif (version 2.0)'
_journal_data_validation_number     ?
_journal_date_recd_electronic     2008-11-12
_journal_date_accepted     2008-12-11
_journal_name_full     'Acta Crystallographica, Section E'
_journal_year     2009
_journal_volume     65
_journal_issue      1
_journal_page_first     m87
_journal_page_last     m88
_journal_paper_category     QM
_journal_coeditor_code     SI2133
_publ_contact_author_name     'Hua-Ming Huang'
_publ_contact_author_address
;
College of Chemistry and Chemical Engineering
Luoyang Normal University
Luoyang 471022
People's Republic of China
;
_publ_contact_author_email     'lyhhming@126.com'
_publ_contact_author_fax     '086 379 65523821'
_publ_contact_author_phone     '086 379 65526037'
_publ_section_title
;
Diammonium aqua(ethylenediaminetetraacetato)iron(II) trihydrate
;
loop_
    _publ_author_name
    _publ_author_address
    'Hua-Ming Huang'
;
College of Chemistry and Chemical Engineering
Luoyang Normal University
Luoyang 471022
People's Republic of China
;
    'Hong-Bing Yang'
;
College of Chemistry and Chemical Engineering
Luoyang Normal University
Luoyang 471022
People's Republic of China
;
    'Xiang-Yu Li'
;
College of Chemistry and Chemical Engineering
Luoyang Normal University
Luoyang 471022
People's Republic of China
;
    'Fang-Fang Ren'
;
College of Chemistry and Chemical Engineering
Luoyang Normal University
Luoyang 471022
People's Republic of China
;
data_I
_audit_creation_method     SHELXL-97
_chemical_name_systematic
;
Diammonium aqua(ethylenediaminetetraacetato)iron(II) trihydrate
;
_chemical_name_common     ?
_chemical_formula_moiety     '2(H4 N +), C10 H14 Fe N2 2-, 3(H2 O)'
_chemical_formula_sum     'C10 H28 Fe N4 O12'
_chemical_formula_iupac     '(N H4)2 [Fe (C10 H12 N2 O8) (H2 O)], 3H2 O'
_chemical_formula_weight     452.21
_chemical_melting_point     ?
_symmetry_cell_setting     Triclinic
_symmetry_space_group_name_H-M     'P -1'
loop_
    _symmetry_equiv_pos_as_xyz
    'x, y, z'
    '-x, -y, -z'
_cell_length_a     8.7615(10)
_cell_length_b     8.9485(10)
_cell_length_c     13.4742(15)
_cell_angle_alpha     80.3090(10)
_cell_angle_beta     81.0050(10)
_cell_angle_gamma     68.7790(10)
_cell_volume     965.47(19)
_cell_formula_units_Z     2
_cell_measurement_reflns_used     4241
_cell_measurement_theta_min     2.46
_cell_measurement_theta_max     28.23
_cell_measurement_temperature     291(2)
_exptl_crystal_description     block
_exptl_crystal_colour     colorless
_exptl_crystal_size_max     0.49
_exptl_crystal_size_mid     0.43
_exptl_crystal_size_min     0.36
_exptl_crystal_density_diffrn     1.556
_exptl_crystal_density_meas     ?
_exptl_crystal_density_method     'not measured'
_exptl_crystal_F_000     476
_exptl_absorpt_coefficient_mu     0.847
_exptl_absorpt_correction_type     multi-scan
_exptl_absorpt_process_details     '(SADABS; Bruker, 1997)'
_exptl_absorpt_correction_T_min     0.6820
_exptl_absorpt_correction_T_max     0.7479
_exptl_special_details
;
;
_diffrn_ambient_temperature     291(2)
_diffrn_radiation_type     MoK\a
_diffrn_radiation_wavelength     0.71073
_diffrn_radiation_source     'fine-focus sealed tube'
_diffrn_radiation_monochromator     graphite
_diffrn_measurement_device_type     'Bruker SMART CCD area-detector'
_diffrn_measurement_method     '\f and \w'
_diffrn_detector_area_resol_mean     ?
_diffrn_reflns_number     7220
_diffrn_reflns_av_R_equivalents     0.0141
_diffrn_reflns_av_sigmaI/netI     0.0208
_diffrn_reflns_theta_min     2.46
_diffrn_reflns_theta_max     25.50
_diffrn_reflns_theta_full     25.50
_diffrn_measured_fraction_theta_max     0.961
_diffrn_measured_fraction_theta_full     0.961
_diffrn_reflns_limit_h_min     -10
_diffrn_reflns_limit_h_max     7
_diffrn_reflns_limit_k_min     -10
_diffrn_reflns_limit_k_max     10
_diffrn_reflns_limit_l_min     -16
_diffrn_reflns_limit_l_max     16
_diffrn_standards_number     0
_diffrn_standards_interval_count     ?
_diffrn_standards_interval_time     ?
_diffrn_standards_decay_%     ?
_refine_special_details
;
 Refinement of F^2^ against ALL reflections.  The weighted R-factor wR and
 goodness of fit S are based on F^2^, conventional R-factors R are based
 on F, with F set to zero for negative F^2^. The threshold expression of
 F^2^ > 2sigma(F^2^) is used only for calculating R-factors(gt) etc. and is
 not relevant to the choice of reflections for refinement.  R-factors based
 on F^2^ are statistically about twice as large as those based on F, and R-
 factors based on ALL data will be even larger.
;
_reflns_number_total     3455
_reflns_number_gt     3162
_reflns_threshold_expression     I>2\s(I)
_refine_ls_structure_factor_coef     Fsqd
_refine_ls_matrix_type     full
_refine_ls_R_factor_all     0.0320
_refine_ls_R_factor_gt     0.0289
_refine_ls_wR_factor_gt     0.0748
_refine_ls_wR_factor_ref     0.0765
_refine_ls_goodness_of_fit_ref     1.058
_refine_ls_restrained_S_all     1.058
_refine_ls_number_reflns     3455
_refine_ls_number_parameters     244
_refine_ls_number_restraints     0
_refine_ls_hydrogen_treatment     constr
_refine_ls_weighting_scheme     calc
_refine_ls_weighting_details
              'w=1/[\s^2^(Fo^2^)+(0.0388P)^2^+0.4698P] where P=(Fo^2^+2Fc^2^)/3'
_atom_sites_solution_hydrogens     geom
_atom_sites_solution_primary     direct
_atom_sites_solution_secondary     difmap
_refine_ls_shift/su_max     0.001
_refine_ls_shift/su_mean     0.000
_refine_diff_density_max     0.638
_refine_diff_density_min     -0.417
_refine_ls_extinction_method     none
_refine_ls_extinction_coef     ?
loop_
    _atom_type_symbol
    _atom_type_description
    _atom_type_scat_dispersion_real
    _atom_type_scat_dispersion_imag
    _atom_type_scat_source
    'C' 'C' 0.0033 0.0016
                         'International Tables Vol C Tables 4.2.6.8 and 6.1.1.4'
    'H' 'H' 0.0000 0.0000
                         'International Tables Vol C Tables 4.2.6.8 and 6.1.1.4'
    'N' 'N' 0.0061 0.0033
                         'International Tables Vol C Tables 4.2.6.8 and 6.1.1.4'
    'O' 'O' 0.0106 0.0060
                         'International Tables Vol C Tables 4.2.6.8 and 6.1.1.4'
    'Fe' 'Fe' 0.3463 0.8444
                         'International Tables Vol C Tables 4.2.6.8 and 6.1.1.4'
_computing_data_collection     'SMART (Bruker, 1997)'
_computing_cell_refinement     'SAINT (Bruker, 1997)'
_computing_data_reduction     'SAINT (Bruker, 1997)'
_computing_structure_solution     'SHELXS97 (Sheldrick, 2008)'
_computing_structure_refinement     'SHELXL97 (Sheldrick, 2008)'
_computing_molecular_graphics     'SHELXTL (Sheldrick, 2008)'
_computing_publication_material     'SHELXTL (Sheldrick, 2008)'
loop_
    _atom_site_type_symbol
    _atom_site_label
    _atom_site_fract_x
    _atom_site_fract_y
    _atom_site_fract_z
    _atom_site_U_iso_or_equiv
    _atom_site_adp_type
    _atom_site_calc_flag
    _atom_site_refinement_flags
    _atom_site_occupancy
    _atom_site_disorder_assembly
    _atom_site_disorder_group
    Fe Fe1 0.94793(3) 0.68146(3) 0.671097(18) 0.02226(10) Uani d . 1 . .
    O O1 1.03201(18) 0.41904(16) 0.64597(10) 0.0310(3) Uani d . 1 . .
    O O2 1.0923(2) 0.17641(16) 0.73677(11) 0.0407(4) Uani d . 1 . .
    O O3 0.72359(19) 0.75376(18) 0.59390(11) 0.0375(4) Uani d . 1 . .
    O O4 0.50219(18) 0.69625(18) 0.57643(11) 0.0374(3) Uani d . 1 . .
    O O5 1.15739(18) 0.59663(18) 0.75470(11) 0.0389(4) Uani d . 1 . .
    O O6 1.2694(2) 0.6171(2) 0.88633(14) 0.0562(5) Uani d . 1 . .
    O O7 0.93429(17) 0.92929(15) 0.62018(10) 0.0277(3) Uani d . 1 . .
    O O8 0.74650(19) 1.17534(16) 0.62741(11) 0.0374(4) Uani d . 1 . .
    O O9 1.10045(19) 0.65543(17) 0.51796(10) 0.0381(4) Uani d . 1 . .
    H H1W 1.0520 0.6287 0.4794 0.057 Uiso d R 1 . .
    H H2W 1.1441 0.7208 0.4862 0.057 Uiso d R 1 . .
    O O10 0.3395(3) 0.0526(3) 0.8643(2) 0.0869(8) Uani d . 1 . .
    H H3W 0.3746 0.1302 0.8621 0.130 Uiso d R 1 . .
    H H4W 0.2631 0.0905 0.8255 0.130 Uiso d R 1 . .
    O O11 0.4508(2) 0.30309(19) 0.85471(13) 0.0492(4) Uani d . 1 . .
    H H5W 0.3834 0.3909 0.8701 0.074 Uiso d R 1 . .
    H H6W 0.5154 0.2604 0.8990 0.074 Uiso d R 1 . .
    O O12 0.3125(2) 0.8118(2) 1.01257(12) 0.0526(4) Uani d . 1 . .
    H H7W 0.3325 0.8852 0.9728 0.079 Uiso d R 1 . .
    H H8W 0.2998 0.7450 0.9807 0.079 Uiso d R 1 . .
    N N1 0.7780(2) 0.56023(18) 0.77262(11) 0.0252(3) Uani d . 1 . .
    N N2 0.8680(2) 0.82077(18) 0.81073(11) 0.0253(3) Uani d . 1 . .
    N N3 0.3994(2) 0.3950(2) 0.62827(14) 0.0434(5) Uani d . 1 . .
    H H3A 0.4216 0.4829 0.6165 0.065 Uiso d R 1 . .
    H H3B 0.2973 0.4173 0.6275 0.065 Uiso d R 1 . .
    H H3C 0.4290 0.3460 0.6840 0.065 Uiso d R 1 . .
    H H3D 0.4289 0.3600 0.5735 0.065 Uiso d R 1 . .
    N N4 0.2346(2) 0.0091(2) 0.56668(13) 0.0329(4) Uani d . 1 . .
    H H4C 0.3112 -0.0730 0.5747 0.049 Uiso d R 1 . .
    H H4D 0.2628 0.0713 0.5216 0.049 Uiso d R 1 . .
    H H4E 0.1520 -0.0156 0.5576 0.049 Uiso d R 1 . .
    H H4F 0.2066 0.0605 0.6236 0.049 Uiso d R 1 . .
    C C1 0.6843(3) 0.6605(2) 0.85380(15) 0.0317(5) Uani d . 1 . .
    H H1A 0.6449 0.5941 0.9088 0.038 Uiso calc R 1 . .
    H H1B 0.5892 0.7456 0.8276 0.038 Uiso calc R 1 . .
    C C2 0.7883(3) 0.7347(2) 0.89379(14) 0.0324(5) Uani d . 1 . .
    H H2A 0.7197 0.8098 0.9405 0.039 Uiso calc R 1 . .
    H H2B 0.8722 0.6506 0.9306 0.039 Uiso calc R 1 . .
    C C3 1.0140(2) 0.3246(2) 0.72460(14) 0.0274(4) Uani d . 1 . .
    C C4 0.8884(3) 0.3989(2) 0.81065(14) 0.0298(4) Uani d . 1 . .
    H H4A 0.8244 0.3298 0.8379 0.036 Uiso calc R 1 . .
    H H4B 0.9449 0.4080 0.8645 0.036 Uiso calc R 1 . .
    C C5 0.6256(2) 0.6764(2) 0.62043(14) 0.0277(4) Uani d . 1 . .
    C C6 0.6622(3) 0.5452(2) 0.70988(15) 0.0298(4) Uani d . 1 . .
    H H6A 0.5600 0.5501 0.7515 0.036 Uiso calc R 1 . .
    H H6B 0.7081 0.4406 0.6850 0.036 Uiso calc R 1 . .
    C C7 1.1596(3) 0.6683(2) 0.82744(16) 0.0327(5) Uani d . 1 . .
    C C8 1.0194(3) 0.8263(2) 0.84213(15) 0.0320(5) Uani d . 1 . .
    H H8A 1.0016 0.8440 0.9127 0.038 Uiso calc R 1 . .
    H H8B 1.0476 0.9153 0.8021 0.038 Uiso calc R 1 . .
    C C9 0.8172(2) 1.0346(2) 0.66590(14) 0.0254(4) Uani d . 1 . .
    C C10 0.7585(3) 0.9832(2) 0.77436(14) 0.0284(4) Uani d . 1 . .
    H H10A 0.7569 1.0599 0.8178 0.034 Uiso calc R 1 . .
    H H10B 0.6472 0.9829 0.7773 0.034 Uiso calc R 1 . .
loop_
    _atom_site_aniso_label
    _atom_site_aniso_U_11
    _atom_site_aniso_U_22
    _atom_site_aniso_U_33
    _atom_site_aniso_U_12
    _atom_site_aniso_U_13
    _atom_site_aniso_U_23
    Fe1 0.02344(16) 0.01963(15) 0.02343(15) -0.00748(11) -0.00147(10)
                                                                    -0.00263(10)
    O1 0.0358(8) 0.0264(7) 0.0304(7) -0.0123(6) 0.0021(6) -0.0037(6)
    O2 0.0507(10) 0.0224(7) 0.0425(8) -0.0020(7) -0.0104(7) -0.0049(6)
    O3 0.0385(9) 0.0395(8) 0.0382(8) -0.0212(7) -0.0116(7) 0.0098(6)
    O4 0.0304(8) 0.0406(8) 0.0422(8) -0.0095(7) -0.0115(7) -0.0070(7)
    O5 0.0296(8) 0.0402(8) 0.0446(8) -0.0003(7) -0.0105(7) -0.0194(7)
    O6 0.0533(11) 0.0431(9) 0.0717(12) 0.0026(8) -0.0379(10) -0.0198(9)
    O7 0.0303(8) 0.0230(7) 0.0292(7) -0.0102(6) 0.0018(6) -0.0036(5)
    O8 0.0390(9) 0.0231(7) 0.0429(8) -0.0058(6) -0.0035(7) 0.0039(6)
    O9 0.0536(10) 0.0368(8) 0.0300(7) -0.0254(7) 0.0042(7) -0.0059(6)
    O10 0.0917(18) 0.0635(13) 0.121(2) -0.0420(13) -0.0600(15) 0.0275(13)
    O11 0.0491(11) 0.0368(9) 0.0549(10) -0.0059(8) -0.0071(8) -0.0056(7)
    O12 0.0699(12) 0.0548(10) 0.0420(9) -0.0291(9) -0.0085(8) -0.0101(8)
    N1 0.0283(9) 0.0206(8) 0.0258(8) -0.0087(7) -0.0010(6) -0.0018(6)
    N2 0.0286(9) 0.0205(8) 0.0254(8) -0.0071(7) -0.0021(6) -0.0025(6)
    N3 0.0350(11) 0.0508(12) 0.0409(10) -0.0070(9) -0.0048(8) -0.0135(9)
    N4 0.0308(10) 0.0314(9) 0.0349(9) -0.0094(8) -0.0049(7) -0.0009(7)
    C1 0.0321(12) 0.0288(10) 0.0310(10) -0.0111(9) 0.0084(8) -0.0045(8)
    C2 0.0438(13) 0.0287(10) 0.0221(9) -0.0116(9) 0.0037(8) -0.0046(8)
    C3 0.0308(11) 0.0236(9) 0.0312(10) -0.0109(8) -0.0083(8) -0.0044(8)
    C4 0.0371(12) 0.0226(9) 0.0276(9) -0.0103(9) -0.0034(8) 0.0022(7)
    C5 0.0246(11) 0.0260(9) 0.0313(10) -0.0059(8) -0.0017(8) -0.0077(8)
    C6 0.0282(11) 0.0272(10) 0.0370(10) -0.0138(9) -0.0027(8) -0.0028(8)
    C7 0.0330(12) 0.0294(10) 0.0378(11) -0.0095(9) -0.0094(9) -0.0068(9)
    C8 0.0384(12) 0.0259(10) 0.0343(10) -0.0102(9) -0.0096(9) -0.0071(8)
    C9 0.0258(10) 0.0220(9) 0.0310(10) -0.0108(8) -0.0047(8) -0.0030(7)
    C10 0.0281(11) 0.0222(9) 0.0315(10) -0.0047(8) -0.0010(8) -0.0050(8)
_geom_special_details
;
 All esds (except the esd in the dihedral angle between two l.s. planes)
 are estimated using the full covariance matrix.  The cell esds are taken
 into account individually in the estimation of esds in distances, angles
 and torsion angles; correlations between esds in cell parameters are only
 used when they are defined by crystal symmetry.  An approximate (isotropic)
 treatment of cell esds is used for estimating esds involving l.s. planes.
;
loop_
    _geom_bond_atom_site_label_1
    _geom_bond_atom_site_label_2
    _geom_bond_site_symmetry_2
    _geom_bond_distance
    _geom_bond_publ_flag
    Fe1 O5 . 2.1362(15) yes
    Fe1 O7 . 2.1736(13) yes
    Fe1 O3 . 2.2036(15) yes
    Fe1 O1 . 2.2603(13) yes
    Fe1 O9 . 2.2741(14) yes
    Fe1 N1 . 2.3015(16) yes
    Fe1 N2 . 2.3087(15) yes
    O1 C3 . 1.267(2) ?
    O2 C3 . 1.249(2) ?
    O3 C5 . 1.263(2) ?
    O4 C5 . 1.256(2) ?
    O5 C7 . 1.265(2) ?
    O6 C7 . 1.250(3) ?
    O7 C9 . 1.272(2) ?
    O8 C9 . 1.247(2) ?
    O9 H1W . 0.8318 ?
    O9 H2W . 0.8355 ?
    O10 H3W . 0.8503 ?
    O10 H4W . 0.8501 ?
    O11 H5W . 0.8306 ?
    O11 H6W . 0.8337 ?
    O12 H7W . 0.8281 ?
    O12 H8W . 0.8377 ?
    N1 C6 . 1.472(3) ?
    N1 C4 . 1.476(2) ?
    N1 C1 . 1.480(2) ?
    N2 C10 . 1.473(2) ?
    N2 C8 . 1.474(3) ?
    N2 C2 . 1.479(2) ?
    N3 H3A . 0.8605 ?
    N3 H3B . 0.8446 ?
    N3 H3C . 0.8315 ?
    N3 H3D . 0.8178 ?
    N4 H4C . 0.8003 ?
    N4 H4D . 0.8238 ?
    N4 H4E . 0.8603 ?
    N4 H4F . 0.9157 ?
    C1 C2 . 1.509(3) ?
    C1 H1A . 0.9700 ?
    C1 H1B . 0.9700 ?
    C2 H2A . 0.9700 ?
    C2 H2B . 0.9700 ?
    C3 C4 . 1.526(3) ?
    C4 H4A . 0.9700 ?
    C4 H4B . 0.9700 ?
    C5 C6 . 1.519(3) ?
    C6 H6A . 0.9700 ?
    C6 H6B . 0.9700 ?
    C7 C8 . 1.519(3) ?
    C8 H8A . 0.9700 ?
    C8 H8B . 0.9700 ?
    C9 C10 . 1.524(3) ?
    C10 H10A . 0.9700 ?
    C10 H10B . 0.9700 ?
loop_
    _geom_angle_atom_site_label_1
    _geom_angle_atom_site_label_2
    _geom_angle_atom_site_label_3
    _geom_angle_site_symmetry_1
    _geom_angle_site_symmetry_3
    _geom_angle
    _geom_angle_publ_flag
    O5 Fe1 O7 . . 100.92(6) ?
    O5 Fe1 O3 . . 174.97(6) ?
    O7 Fe1 O3 . . 83.47(5) ?
    O5 Fe1 O1 . . 82.60(5) ?
    O7 Fe1 O1 . . 151.04(5) ?
    O3 Fe1 O1 . . 94.76(5) ?
    O5 Fe1 O9 . . 94.18(6) ?
    O7 Fe1 O9 . . 78.64(5) ?
    O3 Fe1 O9 . . 89.08(6) ?
    O1 Fe1 O9 . . 72.42(5) ?
    O5 Fe1 N1 . . 100.90(6) ?
    O7 Fe1 N1 . . 135.11(5) ?
    O3 Fe1 N1 . . 74.15(6) ?
    O1 Fe1 N1 . . 70.68(5) ?
    O9 Fe1 N1 . . 137.67(5) ?
    O5 Fe1 N2 . . 74.47(6) ?
    O7 Fe1 N2 . . 72.13(5) ?
    O3 Fe1 N2 . . 104.83(6) ?
    O1 Fe1 N2 . . 135.37(5) ?
    O9 Fe1 N2 . . 145.64(6) ?
    N1 Fe1 N2 . . 76.69(6) ?
    C3 O1 Fe1 . . 114.30(11) ?
    C5 O3 Fe1 . . 119.01(13) ?
    C7 O5 Fe1 . . 120.10(13) ?
    C9 O7 Fe1 . . 114.48(11) ?
    Fe1 O9 H1W . . 108.9 ?
    Fe1 O9 H2W . . 125.8 ?
    H1W O9 H2W . . 110.1 ?
    H3W O10 H4W . . 103.6 ?
    H5W O11 H6W . . 110.3 ?
    H7W O12 H8W . . 110.5 ?
    C6 N1 C4 . . 110.25(15) ?
    C6 N1 C1 . . 109.26(16) ?
    C4 N1 C1 . . 113.59(15) ?
    C6 N1 Fe1 . . 108.49(11) ?
    C4 N1 Fe1 . . 105.15(12) ?
    C1 N1 Fe1 . . 109.94(11) ?
    C10 N2 C8 . . 111.42(15) ?
    C10 N2 C2 . . 113.67(16) ?
    C8 N2 C2 . . 109.64(16) ?
    C10 N2 Fe1 . . 105.16(11) ?
    C8 N2 Fe1 . . 106.44(11) ?
    C2 N2 Fe1 . . 110.19(11) ?
    H3A N3 H3B . . 109.4 ?
    H3A N3 H3C . . 109.9 ?
    H3B N3 H3C . . 110.5 ?
    H3A N3 H3D . . 102.0 ?
    H3B N3 H3D . . 97.3 ?
    H3C N3 H3D . . 126.5 ?
    H4C N4 H4D . . 108.9 ?
    H4C N4 H4E . . 107.9 ?
    H4D N4 H4E . . 116.7 ?
    H4C N4 H4F . . 110.2 ?
    H4D N4 H4F . . 105.4 ?
    H4E N4 H4F . . 107.6 ?
    N1 C1 C2 . . 111.70(16) ?
    N1 C1 H1A . . 109.3 ?
    C2 C1 H1A . . 109.3 ?
    N1 C1 H1B . . 109.3 ?
    C2 C1 H1B . . 109.3 ?
    H1A C1 H1B . . 107.9 ?
    N2 C2 C1 . . 111.31(16) ?
    N2 C2 H2A . . 109.4 ?
    C1 C2 H2A . . 109.4 ?
    N2 C2 H2B . . 109.4 ?
    C1 C2 H2B . . 109.4 ?
    H2A C2 H2B . . 108.0 ?
    O2 C3 O1 . . 124.77(18) ?
    O2 C3 C4 . . 118.09(17) ?
    O1 C3 C4 . . 117.14(16) ?
    N1 C4 C3 . . 109.71(15) ?
    N1 C4 H4A . . 109.7 ?
    C3 C4 H4A . . 109.7 ?
    N1 C4 H4B . . 109.7 ?
    C3 C4 H4B . . 109.7 ?
    H4A C4 H4B . . 108.2 ?
    O4 C5 O3 . . 124.92(19) ?
    O4 C5 C6 . . 117.13(17) ?
    O3 C5 C6 . . 117.91(17) ?
    N1 C6 C5 . . 112.74(15) ?
    N1 C6 H6A . . 109.0 ?
    C5 C6 H6A . . 109.0 ?
    N1 C6 H6B . . 109.0 ?
    C5 C6 H6B . . 109.0 ?
    H6A C6 H6B . . 107.8 ?
    O6 C7 O5 . . 123.93(19) ?
    O6 C7 C8 . . 119.19(18) ?
    O5 C7 C8 . . 116.89(18) ?
    N2 C8 C7 . . 109.75(15) ?
    N2 C8 H8A . . 109.7 ?
    C7 C8 H8A . . 109.7 ?
    N2 C8 H8B . . 109.7 ?
    C7 C8 H8B . . 109.7 ?
    H8A C8 H8B . . 108.2 ?
    O8 C9 O7 . . 124.40(17) ?
    O8 C9 C10 . . 118.26(17) ?
    O7 C9 C10 . . 117.33(16) ?
    N2 C10 C9 . . 110.49(15) ?
    N2 C10 H10A . . 109.6 ?
    C9 C10 H10A . . 109.6 ?
    N2 C10 H10B . . 109.6 ?
    C9 C10 H10B . . 109.6 ?
    H10A C10 H10B . . 108.1 ?
loop_
    _geom_torsion_atom_site_label_1
    _geom_torsion_atom_site_label_2
    _geom_torsion_atom_site_label_3
    _geom_torsion_atom_site_label_4
    _geom_torsion_site_symmetry_1
    _geom_torsion_site_symmetry_2
    _geom_torsion_site_symmetry_3
    _geom_torsion_site_symmetry_4
    _geom_torsion
    _geom_torsion_publ_flag
    O5 Fe1 O1 C3 . . . . 69.29(14) ?
    O7 Fe1 O1 C3 . . . . 168.49(13) ?
    O3 Fe1 O1 C3 . . . . -106.39(14) ?
    O9 Fe1 O1 C3 . . . . 166.08(15) ?
    N1 Fe1 O1 C3 . . . . -35.04(13) ?
    N2 Fe1 O1 C3 . . . . 10.34(17) ?
    O7 Fe1 O3 C5 . . . . -156.62(15) ?
    O1 Fe1 O3 C5 . . . . 52.44(15) ?
    O9 Fe1 O3 C5 . . . . 124.71(15) ?
    N1 Fe1 O3 C5 . . . . -15.92(14) ?
    N2 Fe1 O3 C5 . . . . -87.09(15) ?
    O7 Fe1 O5 C7 . . . . 57.10(17) ?
    O3 Fe1 O5 C7 . . . . -93.4(6) ?
    O1 Fe1 O5 C7 . . . . -152.03(17) ?
    O9 Fe1 O5 C7 . . . . 136.32(16) ?
    N1 Fe1 O5 C7 . . . . -83.43(17) ?
    N2 Fe1 O5 C7 . . . . -10.69(16) ?
    O5 Fe1 O7 C9 . . . . -106.42(13) ?
    O3 Fe1 O7 C9 . . . . 71.08(13) ?
    O1 Fe1 O7 C9 . . . . 159.12(13) ?
    O9 Fe1 O7 C9 . . . . 161.46(14) ?
    N1 Fe1 O7 C9 . . . . 11.38(16) ?
    N2 Fe1 O7 C9 . . . . -36.83(13) ?
    O5 Fe1 N1 C6 . . . . -155.86(11) ?
    O7 Fe1 N1 C6 . . . . 86.33(13) ?
    O3 Fe1 N1 C6 . . . . 23.24(11) ?
    O1 Fe1 N1 C6 . . . . -77.77(12) ?
    O9 Fe1 N1 C6 . . . . -47.10(15) ?
    N2 Fe1 N1 C6 . . . . 133.15(12) ?
    O5 Fe1 N1 C4 . . . . -37.92(12) ?
    O7 Fe1 N1 C4 . . . . -155.73(10) ?
    O3 Fe1 N1 C4 . . . . 141.18(12) ?
    O1 Fe1 N1 C4 . . . . 40.17(11) ?
    O9 Fe1 N1 C4 . . . . 70.84(14) ?
    N2 Fe1 N1 C4 . . . . -108.91(12) ?
    O5 Fe1 N1 C1 . . . . 84.71(13) ?
    O7 Fe1 N1 C1 . . . . -33.10(16) ?
    O3 Fe1 N1 C1 . . . . -96.19(13) ?
    O1 Fe1 N1 C1 . . . . 162.80(14) ?
    O9 Fe1 N1 C1 . . . . -166.53(12) ?
    N2 Fe1 N1 C1 . . . . 13.72(12) ?
    O5 Fe1 N2 C10 . . . . 144.36(13) ?
    O7 Fe1 N2 C10 . . . . 37.14(11) ?
    O3 Fe1 N2 C10 . . . . -40.80(13) ?
    O1 Fe1 N2 C10 . . . . -153.78(11) ?
    O9 Fe1 N2 C10 . . . . 70.17(16) ?
    N1 Fe1 N2 C10 . . . . -110.13(12) ?
    O5 Fe1 N2 C8 . . . . 26.04(11) ?
    O7 Fe1 N2 C8 . . . . -81.18(11) ?
    O3 Fe1 N2 C8 . . . . -159.12(11) ?
    O1 Fe1 N2 C8 . . . . 87.90(13) ?
    O9 Fe1 N2 C8 . . . . -48.15(16) ?
    N1 Fe1 N2 C8 . . . . 131.55(12) ?
    O5 Fe1 N2 C2 . . . . -92.77(13) ?
    O7 Fe1 N2 C2 . . . . 160.01(14) ?
    O3 Fe1 N2 C2 . . . . 82.07(13) ?
    O1 Fe1 N2 C2 . . . . -30.91(16) ?
    O9 Fe1 N2 C2 . . . . -166.96(12) ?
    N1 Fe1 N2 C2 . . . . 12.74(13) ?
    C6 N1 C1 C2 . . . . -157.54(16) ?
    C4 N1 C1 C2 . . . . 78.9(2) ?
    Fe1 N1 C1 C2 . . . . -38.59(19) ?
    C10 N2 C2 C1 . . . . 80.2(2) ?
    C8 N2 C2 C1 . . . . -154.34(16) ?
    Fe1 N2 C2 C1 . . . . -37.50(19) ?
    N1 C1 C2 N2 . . . . 52.0(2) ?
    Fe1 O1 C3 O2 . . . . -157.92(16) ?
    Fe1 O1 C3 C4 . . . . 21.5(2) ?
    C6 N1 C4 C3 . . . . 73.5(2) ?
    C1 N1 C4 C3 . . . . -163.54(16) ?
    Fe1 N1 C4 C3 . . . . -43.29(17) ?
    O2 C3 C4 N1 . . . . -164.14(17) ?
    O1 C3 C4 N1 . . . . 16.4(2) ?
    Fe1 O3 C5 O4 . . . . -173.21(14) ?
    Fe1 O3 C5 C6 . . . . 4.5(2) ?
    C4 N1 C6 C5 . . . . -143.50(16) ?
    C1 N1 C6 C5 . . . . 91.00(18) ?
    Fe1 N1 C6 C5 . . . . -28.85(18) ?
    O4 C5 C6 N1 . . . . -164.22(16) ?
    O3 C5 C6 N1 . . . . 17.9(2) ?
    Fe1 O5 C7 O6 . . . . 172.42(18) ?
    Fe1 O5 C7 C8 . . . . -7.9(3) ?
    C10 N2 C8 C7 . . . . -151.24(16) ?
    C2 N2 C8 C7 . . . . 82.04(19) ?
    Fe1 N2 C8 C7 . . . . -37.13(18) ?
    O6 C7 C8 N2 . . . . -148.1(2) ?
    O5 C7 C8 N2 . . . . 32.2(3) ?
    Fe1 O7 C9 O8 . . . . -150.62(16) ?
    Fe1 O7 C9 C10 . . . . 28.3(2) ?
    C8 N2 C10 C9 . . . . 79.50(19) ?
    C2 N2 C10 C9 . . . . -156.01(16) ?
    Fe1 N2 C10 C9 . . . . -35.41(17) ?
    O8 C9 C10 N2 . . . . -173.41(17) ?
    O7 C9 C10 N2 . . . . 7.6(2) ?
loop_
    _geom_hbond_atom_site_label_D
    _geom_hbond_atom_site_label_H
    _geom_hbond_atom_site_label_A
    _geom_hbond_site_symmetry_A
    _geom_hbond_distance_DH
    _geom_hbond_distance_HA
    _geom_hbond_distance_DA
    _geom_hbond_angle_DHA
    N4 H4F O2 1_455 0.92 1.93 2.821(2) 165.5
    N4 H4E O7 2_666 0.86 2.54 2.990(2) 114.0
    N4 H4E O7 1_445 0.86 2.15 2.924(2) 149.1
    N4 H4D O3 2_666 0.82 2.04 2.844(2) 166.8
    N4 H4C O4 1_545 0.80 2.14 2.928(2) 170.6
    N3 H3D O4 2_666 0.82 2.11 2.919(2) 172.0
    N3 H3C O11 . 0.83 2.29 3.083(3) 158.7
    N3 H3B O9 1_455 0.84 2.60 3.184(3) 127.1
    N3 H3B O1 1_455 0.84 2.29 3.121(2) 166.7
    N3 H3A O4 . 0.86 2.22 3.081(3) 174.1
    O12 H8W O6 1_455 0.84 1.95 2.783(2) 170.2
    O12 H7W O10 1_565 0.83 1.92 2.732(3) 166.6
    O11 H6W O12 2_667 0.83 1.93 2.749(2) 168.9
    O11 H5W O5 1_455 0.83 2.66 3.213(2) 125.3
    O11 H5W O6 1_455 0.83 1.94 2.750(2) 165.1
    O10 H4W O2 1_455 0.85 1.92 2.767(3) 179.4
    O10 H3W O11 . 0.85 1.88 2.727(3) 178.9
    O9 H2W O8 2_776 0.84 1.96 2.753(2) 158.7
    O9 H1W O1 2_766 0.83 2.11 2.920(2) 165.9
