# Supplementary material for: Diammonium aqua­(ethyl­ene­diamine­tetra­acetato)iron(II) trihydrate
Source: Acta Crystallogr Sect E Struct Rep Online. 2008 Dec 17;65(Pt 1):m87–8. doi: 10.1107/S1600536808042190 (PMC2967920; doi:10.1107/S1600536808042190)
Supplement: Supplementary file 2 [file e-65-00m87-Isup2.hkl]

# 
# h,k,l, Fc-squared, Fo-squared, sigma(Fo-squared) and status flag 
# 
data_I
_shelx_title ' B in P-1' 
_shelx_refln_list_code          4 
_shelx_F_calc_maximum      136.87 
_exptl_crystal_F_000       476.00 
_reflns_d_resolution_high  0.8255 
 
loop_ 
 _symmetry_equiv_pos_as_xyz 
 'x, y, z' 
 '-x, -y, -z' 
 
_cell_length_a     8.7615 
_cell_length_b     8.9485 
_cell_length_c    13.4742 
_cell_angle_alpha  80.309 
_cell_angle_beta   81.005 
_cell_angle_gamma  68.779 
 
_shelx_F_squared_multiplier     1.000 
 
loop_ 
 _refln_index_h 
 _refln_index_k 
 _refln_index_l 
 _refln_F_squared_calc 
 _refln_F_squared_meas 
 _refln_F_squared_sigma 
 _refln_observed_status 
   2   0   0       86.56      101.65      1.97 o 
   3   0   0     1007.04      984.52      7.87 o 
   4   0   0      548.52      572.99      6.38 o 
   5   0   0      161.12      151.56      2.83 o 
   6   0   0      110.51      103.02      5.99 o 
   7   0   0      169.54      202.46      9.15 o 
   8   0   0       29.60       25.42      4.30 o 
   9   0   0      138.28      165.14      9.50 o 
  -8   1   0       34.75       43.32      5.26 o 
  -7   1   0      118.49       89.96      6.25 o 
  -6   1   0      333.78      360.77     11.15 o 
  -5   1   0      919.74      946.62      9.32 o 
  -4   1   0     1111.84     1119.64      9.90 o 
  -3   1   0     2311.68     2364.71     16.88 o 
  -2   1   0     2052.12     1929.76     13.60 o 
  -1   1   0      759.80      765.16     11.21 o 
   0   1   0     2238.44     2150.82     17.45 o 
   1   1   0     1562.29     1572.21     18.63 o 
   2   1   0     1364.35     1500.56     19.35 o 
   3   1   0     3817.64     3631.39     54.73 o 
   4   1   0      381.68      378.80      6.44 o 
   5   1   0     1641.96     1581.49     15.69 o 
   6   1   0     1107.62     1154.63     22.27 o 
   7   1   0      259.10      275.11     10.76 o 
   8   1   0        0.06        2.40      2.55 o 
   9   1   0        9.90       10.97      3.78 o 
  10   1   0        1.87        3.98      3.64 o 
  -6   2   0      734.35      707.40     16.09 o 
  -5   2   0      183.31      169.91      3.71 o 
  -4   2   0      560.05      585.83      7.47 o 
  -3   2   0      234.41      202.65      3.40 o 
  -2   2   0       48.90       68.20      1.76 o 
  -1   2   0      268.94      181.80      3.50 o 
   0   2   0     2364.39     2659.63     22.30 o 
   1   2   0      100.75      100.98      1.70 o 
   2   2   0    12275.10    10632.34     95.63 o 
   3   2   0        9.16        5.61      0.79 o 
   4   2   0       27.58       35.21      1.69 o 
   5   2   0     3700.22     3748.56     56.16 o 
   6   2   0     1555.15     1589.12     27.61 o 
   7   2   0      380.70      387.60     12.95 o 
   8   2   0      160.41      190.20      9.72 o 
   9   2   0      252.20      252.97     12.16 o 
  10   2   0       34.76       27.69      5.60 o 
  -5   3   0       13.85       15.47      2.35 o 
  -4   3   0      204.82      203.45      4.03 o 
  -3   3   0       14.16       11.96      1.09 o 
  -2   3   0       11.94       16.93      1.01 o 
  -1   3   0       70.75       53.30      2.22 o 
   0   3   0     7939.84     7113.33     95.99 o 
   1   3   0      733.32      728.52     11.65 o 
   2   3   0     5005.04     4938.78     32.01 o 
   3   3   0       72.89       90.20      3.49 o 
   4   3   0        2.46        6.03      3.75 o 
   5   3   0       70.57       71.91      2.70 o 
   6   3   0      445.32      463.37     13.28 o 
   7   3   0      384.94      351.92     12.40 o 
   8   3   0       33.38       29.64      4.79 o 
   9   3   0      274.00      278.62     12.74 o 
  10   3   0      224.58      209.13     11.87 o 
  -5   4   0      942.14      929.96     13.80 o 
  -4   4   0     1501.81     1484.33     18.05 o 
  -3   4   0       46.81       45.04      2.76 o 
  -2   4   0      615.96      665.83     15.51 o 
  -1   4   0       16.61       26.25      1.96 o 
   0   4   0      593.64      616.98      8.87 o 
   1   4   0     2891.09     3018.57     27.87 o 
   2   4   0      265.57      252.40      3.84 o 
   3   4   0      811.03      757.03      8.01 o 
   4   4   0      356.88      352.82      4.70 o 
   5   4   0     1078.06     1117.88     19.49 o 
   6   4   0      394.41      430.60     13.02 o 
   7   4   0      661.58      636.30     17.30 o 
   8   4   0       66.14       56.19      5.94 o 
   9   4   0        1.95       -0.26      2.69 o 
  10   4   0       10.81        7.27      4.03 o 
  -6   5   0       35.00       34.46      5.02 o 
  -5   5   0       14.49       13.02      2.83 o 
  -4   5   0       73.77       80.07      4.01 o 
  -3   5   0      885.21      855.52     16.14 o 
  -2   5   0     2043.79     1957.35     26.68 o 
  -1   5   0      396.73      428.98     10.30 o 
   0   5   0       42.07       46.49      3.28 o 
   1   5   0      712.57      689.95      7.17 o 
   2   5   0     1827.58     1833.90     14.96 o 
   3   5   0      434.68      454.77      5.99 o 
   4   5   0       41.05       48.18      2.33 o 
   5   5   0        0.66        0.55      0.94 o 
   6   5   0        7.64        8.00      1.53 o 
   7   5   0      894.77      858.82     20.63 o 
   8   5   0      683.27      671.02     19.25 o 
   9   5   0      142.41      128.44      8.96 o 
  10   5   0       18.46       22.69      5.47 o 
  -6   6   0       53.92       52.06      6.31 o 
  -5   6   0      100.55       97.94      7.27 o 
  -4   6   0        0.10        0.41      1.38 o 
  -3   6   0       11.17       13.81      2.29 o 
  -2   6   0       40.09       35.24      3.78 o 
  -1   6   0       10.65       11.89      1.88 o 
   0   6   0     1260.61     1219.46     21.74 o 
   1   6   0     1496.81     1524.75     18.29 o 
   2   6   0      822.59      798.28     12.08 o 
   3   6   0      183.63      175.17      3.85 o 
   4   6   0       89.46       93.21      2.88 o 
   5   6   0       61.94       59.38      3.14 o 
   6   6   0       33.62       38.37      4.03 o 
   7   6   0       39.41       40.22      5.10 o 
   8   6   0        1.43        1.77      2.40 o 
   9   6   0       11.28        6.69      3.73 o 
  10   6   0       67.24       56.21      7.40 o 
  -5   7   0      170.30      157.14      9.85 o 
  -4   7   0      545.25      582.36     13.84 o 
  -3   7   0      209.98      209.79      7.24 o 
  -2   7   0      147.64      149.39      5.92 o 
  -1   7   0      121.67      115.76      5.01 o 
   0   7   0       97.83      103.59      4.64 o 
   1   7   0      166.28      158.81      5.49 o 
   2   7   0      173.19      174.17      5.57 o 
   3   7   0     1487.14     1519.26     18.75 o 
   4   7   0       66.03       86.78      3.81 o 
   5   7   0        1.71        1.98      1.25 o 
   6   7   0      166.94      158.96      5.41 o 
   7   7   0      184.23      196.32      9.69 o 
   8   7   0       64.41       58.09      6.30 o 
   9   7   0       26.79       17.32      4.46 o 
  -3   8   0       87.95       83.32      6.29 o 
  -2   8   0      428.69      435.33     15.75 o 
  -1   8   0      536.03      511.26     11.56 o 
   0   8   0     1316.00     1258.05     18.81 o 
   1   8   0      310.71      289.58      8.12 o 
   2   8   0      647.09      631.78     11.99 o 
   3   8   0      226.33      231.09      6.87 o 
   4   8   0       31.21       36.20      2.98 o 
   5   8   0       17.64       18.02      3.46 o 
   6   8   0        0.70        1.75      1.98 o 
   7   8   0      469.91      487.15     15.78 o 
   8   8   0      242.86      232.02     11.74 o 
   9   8   0       58.86       79.57      8.08 o 
  -2   9   0       25.35       36.19      6.46 o 
  -1   9   0       10.23       13.61      2.81 o 
   0   9   0       30.73       28.59      3.48 o 
   1   9   0       29.89       31.32      3.51 o 
   2   9   0      324.54      292.12     16.32 o 
   3   9   0     1041.05     1049.23     17.24 o 
   4   9   0      236.08      233.10      7.30 o 
   5   9   0      259.76      258.35     11.05 o 
   6   9   0      170.08      182.90      9.38 o 
   0  10   0       26.84       22.27      3.50 o 
   1  10   0        5.99        7.97      2.46 o 
   2  10   0      144.12      145.00      6.57 o 
   3  10   0        8.30       11.16      5.50 o 
   4  10   0      151.78      144.68      6.30 o 
   5  10   0      415.68      407.27     15.00 o 
   6  10   0      304.05      285.87     12.56 o 
  -6 -10   1       14.84       16.31      4.50 o 
  -5 -10   1        2.72        3.94      3.34 o 
  -4 -10   1       23.99       29.13      3.57 o 
  -3 -10   1      109.85      104.68      5.54 o 
  -2 -10   1       44.21       53.19      4.53 o 
  -1 -10   1        8.36       11.10      3.16 o 
  -6  -9   1        4.04        6.38      2.97 o 
  -5  -9   1       12.16       18.80      3.96 o 
  -4  -9   1       27.14       27.59      3.17 o 
  -3  -9   1       63.09       57.50      7.54 o 
  -2  -9   1      460.80      458.39     10.92 o 
  -1  -9   1      152.95      157.58      6.61 o 
   0  -9   1      176.46      178.85      7.17 o 
   1  -9   1      250.07      239.30      8.46 o 
   2  -9   1        4.99        3.25      2.20 o 
  -9  -8   1       43.15       45.29      6.56 o 
  -8  -8   1        0.49        3.83      3.23 o 
  -7  -8   1      199.52      211.69     10.26 o 
  -6  -8   1      401.93      396.74     13.00 o 
  -5  -8   1       46.93       48.86      5.06 o 
  -4  -8   1        1.11        2.08      1.43 o 
  -3  -8   1       82.79       84.31      4.29 o 
  -2  -8   1        1.97        0.87      1.38 o 
  -1  -8   1       31.03       26.17      2.99 o 
   0  -8   1       26.94       26.88      3.21 o 
   1  -8   1      217.31      205.69      7.28 o 
   2  -8   1      109.94      118.20      5.83 o 
   3  -8   1       17.62       18.83      5.64 o 
  -9  -7   1       11.10        7.69      3.59 o 
  -8  -7   1      111.05      109.55      8.20 o 
  -7  -7   1       29.83       33.83      4.93 o 
  -6  -7   1       64.02       57.36      3.60 o 
  -5  -7   1        0.40        0.97      2.95 o 
  -4  -7   1       39.94       29.24      2.51 o 
  -3  -7   1      110.45      106.80      4.39 o 
  -2  -7   1      799.66      794.07     12.87 o 
  -1  -7   1      416.22      425.78      9.22 o 
   0  -7   1      208.79      194.36      7.00 o 
   1  -7   1      263.84      249.30      7.37 o 
   2  -7   1      182.31      177.44      6.63 o 
   3  -7   1       29.98       33.33      3.42 o 
   4  -7   1       84.44       67.52      6.75 o 
   5  -7   1       10.91       12.47      4.17 o 
 -10  -6   1       26.00       25.91      5.45 o 
  -9  -6   1       55.66       60.50      6.98 o 
  -8  -6   1      186.03      181.29     10.02 o 
  -7  -6   1     1235.95     1162.15     25.06 o 
  -6  -6   1      280.92      292.36      7.17 o 
  -5  -6   1       42.52       42.39      2.83 o 
  -4  -6   1       92.90       82.54      4.47 o 
  -3  -6   1        3.71        4.75      1.33 o 
  -2  -6   1       98.10       87.29      3.77 o 
  -1  -6   1       10.30       10.24      1.80 o 
   0  -6   1      723.01      744.63     12.02 o 
   1  -6   1      437.48      475.67      9.58 o 
   2  -6   1        2.40        3.21      1.50 o 
   3  -6   1        8.01        9.24      2.52 o 
   4  -6   1       38.41       36.95      3.34 o 
   5  -6   1       71.07       78.50      7.08 o 
   6  -6   1        4.78        2.89      3.38 o 
 -10  -5   1       38.97       39.80      6.30 o 
  -9  -5   1        6.12        3.93      2.91 o 
  -8  -5   1       50.24       56.88      6.36 o 
  -7  -5   1      932.99      911.90     21.56 o 
  -6  -5   1     1968.70     1949.02     21.56 o 
  -5  -5   1      771.64      821.90     14.70 o 
  -4  -5   1      247.61      245.39      4.38 o 
  -3  -5   1      675.42      644.77      7.51 o 
  -2  -5   1       68.68       66.41      2.20 o 
  -1  -5   1       41.56       29.53      1.35 o 
   0  -5   1       57.03       59.49      3.26 o 
   1  -5   1       18.31       14.54      1.85 o 
   2  -5   1       61.33       59.09      4.47 o 
   3  -5   1      504.83      528.49      9.99 o 
   4  -5   1      374.66      373.84      8.58 o 
   5  -5   1        3.90        1.17      2.13 o 
   6  -5   1      260.05      281.99     11.90 o 
 -10  -4   1      199.39      190.45     11.70 o 
  -9  -4   1      168.21      178.39     10.58 o 
  -8  -4   1       18.58       17.37      4.14 o 
  -7  -4   1      649.25      648.33     17.63 o 
  -6  -4   1       76.74       91.34      3.64 o 
  -5  -4   1       45.02       48.88      2.70 o 
  -4  -4   1      139.08      167.59      3.21 o 
  -3  -4   1      325.15      345.35      4.81 o 
  -2  -4   1     5643.61     5640.45     38.58 o 
  -1  -4   1     3305.92     3475.29     24.05 o 
   0  -4   1      636.85      583.49      8.76 o 
   1  -4   1      466.12      411.81      7.34 o 
   2  -4   1      687.93      646.61      9.91 o 
   3  -4   1      402.94      441.42      8.46 o 
   4  -4   1       12.40       14.61      2.41 o 
   5  -4   1      217.28      235.85      6.48 o 
   6  -4   1      665.97      676.01     17.64 o 
 -10  -3   1       12.56        8.68      4.11 o 
  -9  -3   1       86.89       89.78      7.89 o 
  -8  -3   1       20.34       12.56      3.64 o 
  -7  -3   1      459.92      493.43     15.01 o 
  -6  -3   1     1233.05     1243.09     24.02 o 
  -5  -3   1     1246.40     1251.20     14.94 o 
  -4  -3   1      878.20      883.44      9.33 o 
  -3  -3   1      490.52      550.44      7.37 o 
  -2  -3   1       42.18       50.84      1.55 o 
  -1  -3   1     1314.31     1434.45     11.09 o 
   0  -3   1     2892.87     2665.17     23.88 o 
   1  -3   1      783.03      787.60      9.91 o 
   2  -3   1     4541.53     4492.96     85.26 o 
   3  -3   1     2449.05     2526.52     19.01 o 
   4  -3   1      582.07      585.27      7.19 o 
   5  -3   1      587.40      627.95     10.07 o 
 -10  -2   1      111.08      105.02      8.91 o 
  -9  -2   1       45.40       45.98      6.07 o 
  -8  -2   1       35.21       28.39      4.61 o 
  -7  -2   1       32.00       39.96      4.63 o 
  -6  -2   1      666.46      675.50     16.31 o 
  -5  -2   1      450.05      425.12      6.84 o 
  -4  -2   1      456.70      422.45      8.31 o 
  -3  -2   1       13.33       29.46      1.62 o 
  -2  -2   1     3845.98     3802.52     24.85 o 
  -1  -2   1     1173.65     1301.37     10.46 o 
   0  -2   1     3088.60     3047.97     25.45 o 
   1  -2   1      301.86      302.55      4.78 o 
   2  -2   1     1676.94     1874.96     13.82 o 
   3  -2   1      212.12      216.54      3.51 o 
   4  -2   1      465.58      486.22      6.09 o 
   5  -2   1      164.21      147.65      3.44 o 
   6  -2   1      201.44      230.67      8.57 o 
 -10  -1   1      278.42      276.78     13.57 o 
  -9  -1   1      149.80      176.13     10.26 o 
  -8  -1   1      139.52      141.91      8.42 o 
  -7  -1   1       26.99       26.93      4.09 o 
  -6  -1   1      242.51      216.92      8.75 o 
  -5  -1   1       50.15       37.75      2.09 o 
  -4  -1   1       10.64       17.81      2.48 o 
  -3  -1   1     1343.63     1241.49     28.48 o 
  -2  -1   1     1549.10     1542.01     13.88 o 
  -1  -1   1     2590.27     2651.45     28.25 o 
   0  -1   1     4932.15     4422.04     45.71 o 
   1  -1   1      189.82      197.77      3.08 o 
   2  -1   1      702.65      647.22      5.76 o 
   3  -1   1      749.08      740.81      6.86 o 
   4  -1   1       91.65      111.68      2.47 o 
   5  -1   1      222.85      224.06      5.34 o 
   6  -1   1       41.33       45.09      4.20 o 
   7  -1   1      207.47      235.77      9.61 o 
   8  -1   1      748.85      774.34     19.77 o 
  -9   0   1      157.32      153.94      9.53 o 
  -8   0   1       20.84       13.20      3.55 o 
  -7   0   1      347.72      358.32     12.37 o 
  -6   0   1     1309.31     1206.33     22.81 o 
  -5   0   1      556.13      604.68      8.62 o 
  -4   0   1      408.04      380.62      4.52 o 
  -3   0   1       89.52      107.76      4.74 o 
  -2   0   1      283.47      396.54      3.87 o 
  -1   0   1      111.50      131.30      3.21 o 
   1   0   1     7090.39     6057.96     64.62 o 
   2   0   1     4265.77     4093.14     56.06 o 
   3   0   1      136.36      144.99      3.26 o 
   4   0   1     2090.47     2068.84     14.97 o 
   5   0   1      530.98      499.19      5.48 o 
   6   0   1       12.33       16.12      2.99 o 
   7   0   1      140.40      121.53      7.08 o 
   8   0   1       24.59       22.95      4.17 o 
   9   0   1      162.87      190.33     10.49 o 
  -9   1   1       92.83       83.19      7.60 o 
  -8   1   1       62.77       80.61      6.77 o 
  -7   1   1        2.11        6.38      2.60 o 
  -6   1   1      281.43      267.61      9.63 o 
  -5   1   1      112.33       98.64      2.67 o 
  -4   1   1     3860.95     3819.30     26.44 o 
  -3   1   1       10.32       11.32      0.90 o 
  -2   1   1     3327.62     3131.56     20.97 o 
  -1   1   1     3190.53     2862.36     18.76 o 
   0   1   1     2492.72     2458.39     28.05 o 
   1   1   1      972.26      943.26     12.17 o 
   2   1   1      298.10      269.87      5.94 o 
   3   1   1     1354.15     1346.77     19.49 o 
   4   1   1     1768.99     1875.81     26.75 o 
   5   1   1      404.36      422.21      8.35 o 
   6   1   1      615.89      626.19     15.34 o 
   7   1   1      414.91      367.21     12.32 o 
   8   1   1      121.80      126.23      7.79 o 
   9   1   1      187.08      204.46     10.88 o 
  10   1   1      113.85       89.71      8.38 o 
  -7   2   1      324.25      349.34     12.11 o 
  -6   2   1        8.26        3.99      2.21 o 
  -5   2   1      309.78      305.81      6.51 o 
  -4   2   1      131.40      133.20      3.09 o 
  -3   2   1        0.31        1.82      0.62 o 
  -2   2   1      554.92      659.81      6.47 o 
  -1   2   1      107.81       93.48      3.07 o 
   0   2   1     1798.44     2086.77     14.43 o 
   1   2   1       13.13       20.91      0.90 o 
   2   2   1      629.43      771.80      8.91 o 
   3   2   1       76.18       70.84      3.21 o 
   4   2   1      802.82      931.35     16.65 o 
   5   2   1      570.27      595.43     13.83 o 
   6   2   1       92.78       97.94      5.97 o 
   7   2   1      286.14      320.82     11.54 o 
   8   2   1       38.98       44.38      5.19 o 
   9   2   1      564.31      552.48     18.08 o 
  10   2   1      117.40      113.36      8.99 o 
  -5   3   1      218.92      245.25      4.86 o 
  -4   3   1     1208.59     1173.48     11.48 o 
  -3   3   1      644.02      650.85      7.33 o 
  -2   3   1       17.44       15.18      1.18 o 
  -1   3   1      640.00      606.91      5.99 o 
   0   3   1     1030.46     1095.46      8.91 o 
   1   3   1      244.51      246.43      3.91 o 
   2   3   1     1102.80     1132.88      9.24 o 
   3   3   1      208.01      196.39      2.91 o 
   4   3   1     2589.65     2492.99     22.34 o 
   5   3   1       81.51      101.37      2.88 o 
   6   3   1      479.51      505.38     13.80 o 
   7   3   1       11.21       11.57      3.10 o 
   8   3   1        6.10        3.20      2.50 o 
   9   3   1       30.85       26.88      5.08 o 
  10   3   1       94.89       77.18      7.97 o 
  -5   4   1       15.06       10.81      2.01 o 
  -4   4   1      482.78      515.13     11.01 o 
  -3   4   1      855.98      840.66     15.14 o 
  -2   4   1      594.01      597.62      6.73 o 
  -1   4   1       48.86       55.89      1.64 o 
   0   4   1     1203.19     1232.21     12.31 o 
   1   4   1     3780.83     3776.32     26.20 o 
   2   4   1       95.37       81.85      2.13 o 
   3   4   1       27.53       22.93      1.26 o 
   4   4   1       20.34       28.42      1.67 o 
   5   4   1     1726.99     1709.96     20.01 o 
   6   4   1     1276.56     1275.59     24.28 o 
   7   4   1      107.11       93.85      6.51 o 
   8   4   1       78.02       81.78      7.08 o 
   9   4   1      682.28      695.56     20.91 o 
  10   4   1       31.87       38.45      6.44 o 
  -5   5   1      322.56      312.98      8.12 o 
  -4   5   1      649.94      660.51     11.72 o 
  -3   5   1       19.37       18.06      2.74 o 
  -2   5   1      146.31      149.27      4.92 o 
  -1   5   1      176.86      183.12      5.23 o 
   0   5   1      565.20      536.14     12.73 o 
   1   5   1     1105.60     1017.15      9.51 o 
   2   5   1     2736.95     2795.24     20.82 o 
   3   5   1     2074.87     2175.93     17.23 o 
   4   5   1      807.09      773.75      8.31 o 
   5   5   1       41.90       44.61      2.55 o 
   6   5   1      697.66      680.84     16.96 o 
   7   5   1        9.78        8.54      3.05 o 
   8   5   1        9.13        6.62      3.23 o 
   9   5   1      374.27      400.63     15.83 o 
  10   5   1       96.18       90.15      8.57 o 
  -5   6   1       19.44       24.99      3.45 o 
  -4   6   1       89.15       92.41      6.96 o 
  -3   6   1      316.32      358.01      8.71 o 
  -2   6   1       83.48       80.81      4.06 o 
  -1   6   1       57.51       56.25      3.36 o 
   0   6   1       67.58       54.00      4.16 o 
   1   6   1       44.77       37.09      2.91 o 
   2   6   1       57.44       50.91      3.08 o 
   3   6   1       16.53       21.84      1.58 o 
   4   6   1      721.04      729.99      8.65 o 
   5   6   1       10.24       15.23      1.86 o 
   6   6   1      108.66      123.61      7.04 o 
   7   6   1      269.08      275.16     11.28 o 
   8   6   1      410.36      386.59     14.43 o 
   9   6   1      112.26      106.43      8.44 o 
  10   6   1        7.07       -0.49      3.00 o 
  -5   7   1        0.69        2.70      2.08 o 
  -4   7   1       62.60       59.95      7.86 o 
  -3   7   1      619.43      589.61     12.19 o 
  -2   7   1      255.86      229.73      7.17 o 
  -1   7   1        5.97        5.25      1.68 o 
   0   7   1      398.04      385.98      8.83 o 
   1   7   1      461.18      453.69      9.40 o 
   2   7   1      137.36      145.97      5.10 o 
   3   7   1        0.26       -0.90      1.05 o 
   4   7   1       70.80       70.56      2.78 o 
   5   7   1       50.60       54.90      3.22 o 
   6   7   1       57.83       69.39      3.70 o 
   7   7   1      641.75      617.96     17.66 o 
   8   7   1       93.49      100.09      7.55 o 
   9   7   1       92.49       89.40      8.18 o 
  -3   8   1        1.89        1.16      1.90 o 
  -2   8   1       31.34       25.47      3.29 o 
  -1   8   1       26.03       20.72      5.11 o 
   0   8   1      524.11      525.45     11.33 o 
   1   8   1      458.43      416.08     12.13 o 
   2   8   1      555.68      537.51     10.85 o 
   3   8   1      387.09      369.83      8.65 o 
   4   8   1      219.97      232.28      6.66 o 
   5   8   1       56.02       60.59      5.15 o 
   6   8   1        8.86        8.78      2.10 o 
   7   8   1      286.33      271.95     11.70 o 
   8   8   1      109.14      121.67      8.64 o 
   9   8   1      122.36      133.04      9.72 o 
  -2   9   1       46.72       40.81      7.29 o 
  -1   9   1      145.27      144.13      6.60 o 
   0   9   1       12.86       11.35      2.64 o 
   1   9   1       37.74       34.59      3.54 o 
   2   9   1        0.70        0.57      2.39 o 
   3   9   1      523.47      505.05     11.10 o 
   4   9   1      596.38      578.65     11.66 o 
   5   9   1       74.78       55.77      5.45 o 
   6   9   1      304.50      317.49     12.03 o 
   0  10   1       95.00      104.33      5.95 o 
   1  10   1       10.71       10.04      2.63 o 
   2  10   1       25.57       33.62      5.02 o 
   3  10   1       58.17       57.15      7.26 o 
   4  10   1       57.79       54.05      4.82 o 
   5  10   1        9.68       13.00      3.81 o 
   6  10   1      153.41      159.09      9.32 o 
  -5 -10   2       97.45       84.05      7.48 o 
  -4 -10   2       27.88       23.45      4.80 o 
  -3 -10   2       13.35        8.48      2.52 o 
  -2 -10   2       74.68       84.12      5.38 o 
  -1 -10   2       73.66       72.33      5.32 o 
  -6  -9   2      248.64      247.79     11.41 o 
  -5  -9   2      164.29      182.72      9.69 o 
  -4  -9   2      239.36      223.11      7.45 o 
  -3  -9   2      646.15      636.59     15.20 o 
  -2  -9   2        6.37        7.82      2.33 o 
  -1  -9   2        2.39        1.52      2.87 o 
   0  -9   2       46.41       43.94      4.07 o 
   1  -9   2       26.11       27.39      3.66 o 
  -8  -8   2       13.11       13.31      4.22 o 
  -6  -8   2       45.47       37.95      4.80 o 
  -5  -8   2      674.23      723.11     18.52 o 
  -4  -8   2      232.17      210.56      8.98 o 
  -3  -8   2      458.12      457.61     10.12 o 
  -2  -8   2       86.27       80.65      4.36 o 
  -1  -8   2      923.92      872.30     15.09 o 
   0  -8   2      982.40      936.79     37.34 o 
   1  -8   2      282.32      280.36      8.63 o 
   2  -8   2       10.51       14.86      2.93 o 
   3  -8   2        0.91       -0.88      1.68 o 
  -9  -7   2      112.44      118.36      9.17 o 
  -8  -7   2      128.10      123.44      8.57 o 
  -7  -7   2      420.47      373.36     13.57 o 
  -6  -7   2      326.34      342.07      8.72 o 
  -5  -7   2      145.67      160.74      5.45 o 
  -4  -7   2      589.05      589.20     10.96 o 
  -3  -7   2        5.40        5.86      1.63 o 
  -2  -7   2        9.84       14.29      2.18 o 
  -1  -7   2      271.81      260.43      7.22 o 
   0  -7   2      481.14      476.07     10.27 o 
   1  -7   2      726.49      712.11     19.26 o 
   2  -7   2      940.87      884.32     16.28 o 
   3  -7   2      355.53      363.99      9.73 o 
   4  -7   2      124.56      121.47      6.03 o 
  -9  -6   2       63.81       55.14      6.87 o 
  -8  -6   2       54.47       69.70      6.96 o 
  -7  -6   2      392.26      397.42     13.88 o 
  -6  -6   2     1012.75     1008.21     14.78 o 
  -5  -6   2      539.46      559.99     10.05 o 
  -4  -6   2        3.45        5.07      1.86 o 
  -3  -6   2     1167.99     1188.05     11.98 o 
  -2  -6   2      330.85      326.47     16.41 o 
  -1  -6   2      566.45      554.96     10.06 o 
   0  -6   2      123.22      129.62      9.50 o 
   1  -6   2       18.46       19.09      2.42 o 
   2  -6   2       55.56       53.18      3.56 o 
   3  -6   2       85.88       73.77      4.20 o 
   4  -6   2       37.07       37.91      3.46 o 
   5  -6   2      143.95      149.54      9.38 o 
   6  -6   2      319.83      300.69     13.42 o 
 -10  -5   2       16.89       13.46      4.42 o 
  -9  -5   2        3.44        7.16      3.73 o 
  -8  -5   2      259.78      272.35     12.30 o 
  -7  -5   2       64.25       72.26      6.36 o 
  -6  -5   2      162.71      164.55      5.37 o 
  -5  -5   2      803.12      870.09     15.39 o 
  -4  -5   2      206.66      220.30      7.53 o 
  -3  -5   2     1597.71     1627.52     14.29 o 
  -2  -5   2      447.47      462.06      6.06 o 
  -1  -5   2      369.00      357.18      7.21 o 
   0  -5   2       64.11       79.52      4.85 o 
   1  -5   2       34.10       25.57      2.29 o 
   2  -5   2      442.83      432.87      8.76 o 
   3  -5   2       37.45       36.03      2.88 o 
   4  -5   2       50.84       39.80      3.18 o 
   5  -5   2       28.50       23.68      4.29 o 
   6  -5   2      172.33      172.90      9.51 o 
 -10  -4   2       77.57       94.23      9.04 o 
  -9  -4   2      311.53      300.16     13.65 o 
  -8  -4   2      103.84      113.53      8.00 o 
  -7  -4   2      498.24      503.88     15.57 o 
  -6  -4   2     1305.04     1353.47     17.01 o 
  -5  -4   2      973.36      969.55     12.95 o 
  -4  -4   2       20.64       23.42      1.41 o 
  -3  -4   2      456.51      471.95      5.95 o 
  -2  -4   2      626.55      630.84      6.95 o 
  -1  -4   2      490.79      560.21      6.10 o 
   0  -4   2     3539.20     3619.45     32.71 o 
   1  -4   2       48.23       43.44      9.48 o 
   2  -4   2     2346.44     2175.27     37.34 o 
   3  -4   2      576.14      558.97     10.50 o 
   4  -4   2      382.82      347.35      8.85 o 
   5  -4   2      266.89      280.03     10.70 o 
   6  -4   2        0.84       -0.67      2.37 o 
 -10  -3   2      231.54      237.99     12.94 o 
  -9  -3   2        0.24       -2.27      2.53 o 
  -8  -3   2        2.23        5.99      3.10 o 
  -7  -3   2      253.06      234.19     10.32 o 
  -6  -3   2      279.89      285.69      6.32 o 
  -5  -3   2      110.14      112.85      3.82 o 
  -4  -3   2       39.39       43.24      1.66 o 
  -3  -3   2     6883.70     6837.18     64.58 o 
  -2  -3   2     1213.33     1192.87     10.11 o 
  -1  -3   2      572.85      543.53      6.63 o 
   0  -3   2      379.92      365.13      6.11 o 
   1  -3   2       44.63       55.47      2.50 o 
   2  -3   2     1103.18     1197.22     13.87 o 
   3  -3   2     1104.87     1144.15     11.98 o 
   4  -3   2      323.56      312.76      6.55 o 
   5  -3   2        2.02        2.95      2.14 o 
   6  -3   2        6.90        7.78      2.71 o 
 -10  -2   2      177.41      175.95     11.30 o 
  -9  -2   2        1.28       -1.49      2.06 o 
  -8  -2   2       31.51       32.77      4.90 o 
  -7  -2   2      250.40      214.13      9.64 o 
  -6  -2   2      510.90      519.02     16.84 o 
  -5  -2   2       40.48       42.62      2.40 o 
  -4  -2   2       13.04       21.64      1.02 o 
  -3  -2   2      130.06      137.65      8.40 o 
  -2  -2   2     5313.27     5436.91     71.38 o 
  -1  -2   2     5726.73     5214.53     33.37 o 
   0  -2   2        8.12       17.67      1.22 o 
   1  -2   2      820.20      838.29     13.28 o 
   2  -2   2     2951.21     3116.07     22.85 o 
   3  -2   2       39.51       60.25      1.92 o 
   4  -2   2       55.51       40.20      1.94 o 
   5  -2   2       32.13       36.53      2.41 o 
   6  -2   2        1.51        2.03      1.83 o 
  -9  -1   2      286.81      262.94     12.56 o 
  -8  -1   2       16.30       15.68      3.90 o 
  -7  -1   2      409.36      428.55     13.73 o 
  -6  -1   2      316.66      312.97     10.81 o 
  -5  -1   2     2093.57     1985.75     20.05 o 
  -4  -1   2     1179.77     1210.49     10.02 o 
  -3  -1   2      303.30      345.35      4.01 o 
  -2  -1   2     2160.04     2328.51     16.24 o 
  -1  -1   2     1518.30     1546.01     11.23 o 
   0  -1   2      521.92      522.84      4.68 o 
   1  -1   2        5.20        3.99      0.91 o 
   2  -1   2     5472.18     5143.76     32.91 o 
   3  -1   2      294.19      318.56      4.04 o 
   4  -1   2      605.82      571.15      6.70 o 
   5  -1   2        1.17        1.39      0.98 o 
   6  -1   2       46.04       58.00      4.66 o 
   7  -1   2      141.31      137.37      7.48 o 
   8  -1   2       52.63       39.57      5.05 o 
  -9   0   2        3.29        3.51      3.18 o 
  -8   0   2       12.73        9.66      3.41 o 
  -7   0   2      170.99      164.31      8.41 o 
  -6   0   2      200.88      237.58      9.32 o 
  -5   0   2     1861.59     1878.24     15.05 o 
  -4   0   2      751.11      705.83      7.11 o 
  -3   0   2      210.81      173.50      2.84 o 
  -2   0   2      397.76      372.61      4.71 o 
  -1   0   2     9802.94     9305.78    106.62 o 
   0   0   2     6704.41     5822.16     39.52 o 
   1   0   2     1128.49      965.53      7.27 o 
   2   0   2      682.74      710.07      7.62 o 
   3   0   2      264.98      236.22      4.11 o 
   4   0   2     2108.83     2203.93     15.89 o 
   5   0   2      208.10      217.07      4.86 o 
   6   0   2      111.86      120.28      6.40 o 
   7   0   2      373.08      381.35     12.60 o 
   8   0   2      261.66      275.00     11.48 o 
   9   0   2       49.30       53.79      6.15 o 
  -9   1   2       48.33       56.92      6.53 o 
  -8   1   2      169.08      141.46      8.57 o 
  -7   1   2      447.39      431.42     13.68 o 
  -6   1   2      104.79      134.22      6.91 o 
  -5   1   2      423.84      391.61      6.42 o 
  -4   1   2      768.24      781.47      8.07 o 
  -3   1   2      749.57      763.12      7.47 o 
  -2   1   2     1038.75      906.12      7.90 o 
  -1   1   2     1342.89     1405.99     10.48 o 
   0   1   2     2357.85     2410.82     17.63 o 
   1   1   2     1189.78     1189.50     10.43 o 
   2   1   2     3262.92     3390.36     33.71 o 
   3   1   2     5403.02     5211.26     66.15 o 
   4   1   2     2203.46     2246.50     20.12 o 
   5   1   2        4.59        4.54      2.76 o 
   6   1   2      130.17      146.00      7.22 o 
   7   1   2      148.71      160.84      8.29 o 
   8   1   2      362.86      383.54     13.72 o 
   9   1   2      332.81      311.15     13.12 o 
  10   1   2       56.27       66.81      7.29 o 
  -7   2   2      255.00      256.02     10.37 o 
  -6   2   2      473.72      472.83     13.21 o 
  -5   2   2     2807.09     2818.06     22.07 o 
  -4   2   2      283.99      271.76      4.58 o 
  -3   2   2      821.67      760.52      7.90 o 
  -2   2   2        2.05        0.41      1.33 o 
  -1   2   2      333.91      395.38      4.51 o 
   0   2   2      955.96      969.66      9.57 o 
   1   2   2        1.81       14.05      0.77 o 
   2   2   2       32.89       40.27      1.21 o 
   3   2   2      121.53      152.06      2.11 o 
   4   2   2     1409.23     1392.19     13.33 o 
   5   2   2     3805.77     3813.17     49.47 o 
   6   2   2     1156.29     1172.06     22.63 o 
   7   2   2       20.27       18.16      3.65 o 
   8   2   2      209.23      199.39     10.06 o 
   9   2   2       93.92       98.32      7.82 o 
  10   2   2        3.90        2.84      3.34 o 
  -5   3   2      560.89      535.84     11.80 o 
  -4   3   2     1192.02     1202.70     11.83 o 
  -3   3   2     1913.38     1889.65     19.85 o 
  -2   3   2      139.98      115.64      2.67 o 
  -1   3   2        5.87        3.48      0.68 o 
   0   3   2     1439.72     1353.37     10.86 o 
   1   3   2      180.36      193.12      3.00 o 
   2   3   2       96.30       93.25      2.03 o 
   3   3   2       22.64       42.65      2.31 o 
   4   3   2      623.01      687.81      6.34 o 
   5   3   2        1.20        4.46      0.76 o 
   6   3   2      232.81      218.11      9.07 o 
   7   3   2       15.34       17.51      3.65 o 
   8   3   2      217.19      232.80     10.84 o 
   9   3   2      505.70      462.36     16.41 o 
  10   3   2        7.46        6.64      3.90 o 
  -5   4   2       33.96       25.54      2.58 o 
  -4   4   2        0.19        0.86      1.20 o 
  -3   4   2      117.63      125.71      3.21 o 
  -2   4   2     1398.38     1460.87     12.83 o 
  -1   4   2     2032.55     2191.61     16.90 o 
   0   4   2     8068.63     7946.39     56.77 o 
   1   4   2      428.77      433.73      5.67 o 
   2   4   2     2812.30     2792.69     20.16 o 
   3   4   2     3449.55     3433.41     25.16 o 
   4   4   2     1394.06     1466.89     12.10 o 
   5   4   2        0.91        2.48      0.93 o 
   6   4   2      104.85      112.79      6.53 o 
   7   4   2        8.41        7.63      2.69 o 
   8   4   2       66.52       47.95      5.63 o 
   9   4   2      345.23      323.11     13.73 o 
  10   4   2      221.94      235.93     12.77 o 
  -5   5   2       90.08      108.55      4.88 o 
  -4   5   2      706.34      680.14     11.97 o 
  -3   5   2     4119.06     4017.66     88.34 o 
  -2   5   2      331.56      353.32      7.67 o 
  -1   5   2       90.32       77.05      3.49 o 
   0   5   2       14.36       12.19      1.07 o 
   1   5   2     1132.00     1164.68     10.68 o 
   2   5   2     2192.98     2226.20     17.47 o 
   3   5   2      653.07      643.37      9.03 o 
   4   5   2      620.15      593.68      7.01 o 
   5   5   2     1685.25     1750.70     14.59 o 
   6   5   2      162.47      170.19      8.08 o 
   7   5   2        1.59        1.79      2.19 o 
   8   5   2      184.45      191.11     10.00 o 
   9   5   2        3.52        1.66      2.78 o 
  10   5   2        0.62       -2.01      2.58 o 
  -5   6   2       42.92       50.59      3.97 o 
  -4   6   2      112.41      130.92      5.59 o 
  -3   6   2      390.20      367.42     13.33 o 
  -2   6   2      401.89      382.44      8.73 o 
  -1   6   2      173.90      188.03      5.80 o 
   0   6   2     1360.00     1389.33     17.51 o 
   1   6   2      195.69      206.70      5.60 o 
   2   6   2      339.38      345.83      5.40 o 
   3   6   2       42.32       45.39      2.06 o 
   4   6   2      151.33      175.90      4.38 o 
   5   6   2       78.13       80.93      5.32 o 
   6   6   2      410.57      426.43     13.25 o 
   7   6   2       39.08       40.38      5.11 o 
   8   6   2      223.57      244.09     11.54 o 
   9   6   2      438.14      422.68     16.35 o 
  10   6   2       86.43       72.95      8.05 o 
  -5   7   2        1.87       -1.85      2.00 o 
  -4   7   2       66.98       77.17      4.84 o 
  -3   7   2       10.14        7.71      2.33 o 
  -2   7   2      168.15      170.80      6.27 o 
  -1   7   2      204.29      191.66      6.38 o 
   0   7   2        7.07       10.10      2.76 o 
   1   7   2       60.91       69.97      4.00 o 
   2   7   2     1169.57     1249.40     16.61 o 
   3   7   2     1075.62     1046.87     14.51 o 
   4   7   2      319.92      332.33      5.88 o 
   5   7   2       59.26       54.46      4.06 o 
   6   7   2       36.66       36.29      4.46 o 
   7   7   2      133.01      122.11      7.81 o 
   8   7   2      118.67      122.10      8.34 o 
   9   7   2      148.01      165.40     10.37 o 
  10   7   2       12.82       14.53      4.64 o 
  -3   8   2      188.72      198.29     12.94 o 
  -2   8   2      177.42      154.86      6.43 o 
  -1   8   2      358.72      334.42      9.19 o 
   0   8   2       27.36       26.60      3.04 o 
   1   8   2       73.27       70.79      5.66 o 
   2   8   2       28.77       27.42      3.64 o 
   3   8   2      604.61      563.17     10.84 o 
   4   8   2      275.92      278.13     13.38 o 
   5   8   2      328.73      345.92     11.54 o 
   6   8   2      391.56      371.38     12.81 o 
   7   8   2      156.69      160.47      9.06 o 
   8   8   2        0.74        2.94      2.84 o 
   9   8   2        5.31        3.59      3.36 o 
  -2   9   2       48.38       55.30      4.68 o 
  -1   9   2        5.08        8.30      2.49 o 
   0   9   2      266.42      252.89      8.33 o 
   1   9   2       58.32       61.73      4.42 o 
   2   9   2       48.25       44.81      5.90 o 
   3   9   2        5.57        5.26      1.97 o 
   4   9   2      241.49      248.97      7.47 o 
   5   9   2      189.13      188.68      9.19 o 
   0  10   2       49.62       52.29      4.72 o 
   1  10   2       11.63        6.80      4.37 o 
   2  10   2        8.92        7.62      2.41 o 
   3  10   2      140.54      143.55     19.91 o 
   4  10   2      202.23      209.34      7.48 o 
   5  10   2      422.87      431.16     15.03 o 
  -4 -10   3      141.72      140.66      9.63 o 
  -3 -10   3        0.40        1.22      2.47 o 
  -2 -10   3       17.04       11.35      2.88 o 
  -6  -9   3      163.27      168.62      9.71 o 
  -5  -9   3       47.62       44.18      5.73 o 
  -4  -9   3      163.02      151.60      6.32 o 
  -3  -9   3      516.72      520.62     11.91 o 
  -2  -9   3      143.21      127.57      5.99 o 
  -1  -9   3       64.25       67.05      7.53 o 
   0  -9   3       62.87       70.93      5.09 o 
   1  -9   3      100.62       92.18      5.75 o 
  -8  -8   3       56.91       46.42      6.18 o 
  -6  -8   3      175.85      174.83      9.25 o 
  -5  -8   3        0.67        1.85      2.37 o 
  -4  -8   3      133.76      129.15      5.38 o 
  -3  -8   3      306.62      304.34      8.41 o 
  -2  -8   3       13.80       19.41      2.79 o 
  -1  -8   3      152.65      158.21      8.02 o 
   0  -8   3      557.86      562.74     12.27 o 
   1  -8   3      461.60      416.98     18.06 o 
   2  -8   3       87.13       85.65      5.25 o 
   3  -8   3      126.63      124.68      6.25 o 
  -9  -7   3       65.78       66.05      7.56 o 
  -8  -7   3       18.16       13.89      4.17 o 
  -7  -7   3       94.29       94.96      7.37 o 
  -6  -7   3      230.31      243.44     12.25 o 
  -5  -7   3      584.90      540.05     15.24 o 
  -4  -7   3     1084.03     1084.48     15.55 o 
  -3  -7   3      202.09      188.55      6.06 o 
  -2  -7   3       39.83       45.34      4.00 o 
  -1  -7   3       55.87       54.30      4.37 o 
   0  -7   3        5.49        2.27      1.46 o 
   1  -7   3       47.83       46.26      5.57 o 
   2  -7   3      638.02      615.80     12.66 o 
   3  -7   3      315.11      267.48      8.44 o 
   4  -7   3       39.64       30.69      3.67 o 
  -9  -6   3       19.55       23.00      5.32 o 
  -8  -6   3       92.78       89.89      7.74 o 
  -7  -6   3        0.51        3.96      2.56 o 
  -6  -6   3        0.03        1.42      1.35 o 
  -5  -6   3       49.33       49.32      3.24 o 
  -4  -6   3      459.23      478.05      7.39 o 
  -3  -6   3      490.73      497.89      9.31 o 
  -2  -6   3        2.73        5.34      2.22 o 
  -1  -6   3      389.10      379.61      8.33 o 
   0  -6   3       75.06       93.37      4.32 o 
   1  -6   3       79.26       81.43     11.31 o 
   2  -6   3       46.20       50.28      4.89 o 
   3  -6   3       23.72       19.50      2.74 o 
   4  -6   3       73.88       69.08      6.18 o 
   5  -6   3        4.63        5.10      2.97 o 
  -9  -5   3        6.92       -0.49      2.65 o 
  -8  -5   3       18.47       16.48      4.17 o 
  -7  -5   3      593.05      583.26     17.27 o 
  -6  -5   3       99.96      104.98      4.45 o 
  -5  -5   3        1.18        4.03      1.42 o 
  -4  -5   3       65.39       64.89      2.51 o 
  -3  -5   3       20.58       17.26      1.47 o 
  -2  -5   3       11.37       20.37      2.45 o 
  -1  -5   3      903.48      908.41     12.78 o 
   0  -5   3      666.88      649.98     10.68 o 
   1  -5   3     1054.25     1080.20     14.94 o 
   2  -5   3     1018.18     1053.69     15.14 o 
   3  -5   3      745.22      760.12     12.71 o 
   4  -5   3        5.48        2.99      2.03 o 
   5  -5   3        1.27        2.60      2.37 o 
   6  -5   3        4.47        5.18      3.36 o 
  -9  -4   3       20.55       23.58      5.18 o 
  -8  -4   3        0.09        0.57      2.30 o 
  -7  -4   3       12.74        7.35      3.12 o 
  -6  -4   3       47.44       47.04      3.91 o 
  -5  -4   3      647.75      634.58     11.71 o 
  -4  -4   3      718.82      715.83      8.26 o 
  -3  -4   3      914.41      973.94      9.82 o 
  -2  -4   3     2472.63     2458.51     30.83 o 
  -1  -4   3      153.59      153.18      3.05 o 
   0  -4   3      791.98      845.16      7.89 o 
   1  -4   3      340.86      369.91     10.02 o 
   2  -4   3      608.87      591.67      9.91 o 
   3  -4   3       94.75      110.31      4.96 o 
   4  -4   3      218.38      228.61      6.22 o 
   5  -4   3       73.60       78.64      5.97 o 
   6  -4   3      621.83      622.36     17.30 o 
  -9  -3   3      256.28      250.08     12.47 o 
  -8  -3   3       92.97      105.12      7.78 o 
  -7  -3   3        6.44        4.03      2.37 o 
  -6  -3   3        0.16        0.11      1.23 o 
  -5  -3   3       85.74       85.25      4.80 o 
  -4  -3   3       93.23      130.36      2.96 o 
  -3  -3   3      187.05      177.90      3.42 o 
  -2  -3   3     3556.32     3675.82     25.61 o 
  -1  -3   3      739.57      713.11     11.30 o 
   0  -3   3     1298.63     1346.12     11.00 o 
   1  -3   3     5732.24     5503.50     59.01 o 
   2  -3   3     3649.33     3787.59     33.87 o 
   3  -3   3      396.20      433.60      5.67 o 
   4  -3   3       12.00       12.51      1.72 o 
   5  -3   3      403.63      411.80     12.30 o 
   6  -3   3      247.96      268.83     10.26 o 
  -9  -2   3       67.48       58.40      6.80 o 
  -8  -2   3       61.82       70.53      6.61 o 
  -7  -2   3      380.18      399.19     13.59 o 
  -6  -2   3      368.19      358.08      7.38 o 
  -5  -2   3      170.37      144.88      4.56 o 
  -4  -2   3        2.17        2.37      0.64 o 
  -3  -2   3      831.86      931.56      9.14 o 
  -2  -2   3     4322.13     4512.82     30.14 o 
  -1  -2   3       43.11       68.13      2.02 o 
   0  -2   3       93.35      105.30      2.50 o 
   1  -2   3       92.74      125.45      2.29 o 
   2  -2   3      231.16      188.07      3.50 o 
   3  -2   3     6570.04     6570.93     42.83 o 
   4  -2   3     1898.69     2027.45     16.35 o 
   5  -2   3      113.28      120.31      4.91 o 
   6  -2   3        4.52        4.33      2.05 o 
  -9  -1   3       28.13       27.03      5.15 o 
  -8  -1   3      107.13      119.89      8.00 o 
  -7  -1   3      100.08       79.05      6.28 o 
  -6  -1   3      747.06      791.29     11.66 o 
  -5  -1   3     1370.23     1401.36     16.17 o 
  -4  -1   3      362.29      355.78      4.73 o 
  -3  -1   3     4144.20     4029.22     35.35 o 
  -2  -1   3     5025.61     4679.52     38.00 o 
  -1  -1   3        3.75        3.09      0.59 o 
   0  -1   3      363.64      413.37      4.45 o 
   1  -1   3       76.54       54.53      2.18 o 
   2  -1   3      975.46     1020.01      8.64 o 
   3  -1   3       47.03       45.11      2.89 o 
   4  -1   3      775.41      857.55      8.34 o 
   5  -1   3      163.49      167.33      5.21 o 
   6  -1   3      546.99      524.03     13.55 o 
   7  -1   3      115.74      146.17      7.65 o 
  -9   0   3      440.57      437.85     16.36 o 
  -8   0   3      128.82      138.47      8.46 o 
  -7   0   3      160.82      144.59      8.05 o 
  -6   0   3      143.05      138.92      4.55 o 
  -5   0   3        3.74        3.51      1.05 o 
  -4   0   3      609.53      664.40      7.21 o 
  -3   0   3     3616.02     3652.01     32.99 o 
  -2   0   3     3312.99     3182.76     21.88 o 
  -1   0   3      538.09      631.06      6.01 o 
   0   0   3      194.32      233.22      3.09 o 
   1   0   3     1682.22     1649.31     12.04 o 
   2   0   3      112.98      107.72      1.96 o 
   3   0   3     2077.44     2079.62     14.99 o 
   4   0   3       47.95       46.06      1.43 o 
   5   0   3      253.83      260.96      5.44 o 
   6   0   3       25.30       20.14      3.23 o 
   7   0   3      468.38      490.59     14.32 o 
   8   0   3      552.93      538.08     16.28 o 
   9   0   3      274.45      259.79     12.04 o 
  -9   1   3       10.37        9.28      3.93 o 
  -8   1   3       18.31       16.86      4.04 o 
  -7   1   3      239.21      272.35     10.88 o 
  -6   1   3      709.94      648.96     10.57 o 
  -5   1   3     1159.06     1131.14     11.22 o 
  -4   1   3      934.48      983.91      9.72 o 
  -3   1   3      645.98      598.40      6.66 o 
  -2   1   3      269.58      273.51      5.43 o 
  -1   1   3       35.75       37.52      1.35 o 
   0   1   3     1926.49     1868.76     13.50 o 
   2   1   3     8351.12     8079.06     54.49 o 
   3   1   3    15377.18    13826.04    213.72 o 
   4   1   3     5399.24     5519.14     44.55 o 
   5   1   3     1583.45     1509.82     15.72 o 
   6   1   3     1021.63     1044.50     20.81 o 
   7   1   3        1.94        3.42      2.22 o 
   8   1   3      307.31      298.28     12.08 o 
   9   1   3       32.81       40.27      5.70 o 
  10   1   3       16.30       22.08      5.03 o 
  -7   2   3      153.73      163.99      8.60 o 
  -6   2   3        6.74       13.88      2.06 o 
  -5   2   3      393.00      341.46      5.69 o 
  -4   2   3      548.25      520.34      7.21 o 
  -3   2   3      386.74      349.67      9.86 o 
  -2   2   3      520.80      530.30      6.11 o 
  -1   2   3    18732.50    16148.97     98.54 o 
   0   2   3      168.26      153.54      2.67 o 
   1   2   3     9287.23     8156.90     77.70 o 
   2   2   3       45.00       54.13      1.49 o 
   3   2   3      927.00      990.12      8.10 o 
   4   2   3     1544.60     1584.95     20.03 o 
   5   2   3      311.08      291.34      4.92 o 
   6   2   3     1253.28     1255.50     23.70 o 
   7   2   3      103.55      113.49      6.93 o 
   8   2   3      408.56      408.41     14.32 o 
   9   2   3      360.49      389.42     15.08 o 
  10   2   3      144.71      139.33      9.98 o 
  -6   3   3        0.63       -0.05      1.90 o 
  -5   3   3       43.51       51.05      2.49 o 
  -4   3   3       12.58       18.49      1.95 o 
  -3   3   3      606.17      606.66      7.56 o 
  -2   3   3      646.64      604.18      8.39 o 
  -1   3   3      873.60      891.21      9.33 o 
   0   3   3     1181.90     1162.30     14.48 o 
   1   3   3     3045.96     3025.82     21.14 o 
   2   3   3     1797.88     1753.55     13.46 o 
   3   3   3      340.58      460.04      6.31 o 
   4   3   3      326.27      364.03      4.76 o 
   5   3   3     2497.38     2682.51     24.13 o 
   6   3   3       50.85       64.68      5.05 o 
   7   3   3      386.36      435.71     13.91 o 
   8   3   3       90.96       96.19      7.27 o 
   9   3   3      322.58      303.63     13.34 o 
  10   3   3      101.79       99.89      8.83 o 
  -5   4   3       36.65       40.70      3.06 o 
  -4   4   3      191.91      205.40      5.86 o 
  -3   4   3      147.59      134.29      3.47 o 
  -2   4   3      222.57      236.86      4.46 o 
  -1   4   3      459.17      455.43      5.97 o 
   0   4   3      847.99      858.27      8.61 o 
   1   4   3       66.60       85.44      2.30 o 
   2   4   3     1938.97     1997.98     15.65 o 
   3   4   3      477.51      463.17      5.67 o 
   4   4   3     2947.81     3003.85     21.67 o 
   5   4   3     2239.33     2181.55     20.92 o 
   6   4   3      181.65      200.62      8.73 o 
   7   4   3      105.78      117.96      7.30 o 
   8   4   3      400.86      406.88     14.69 o 
   9   4   3       24.09       37.59      5.71 o 
  10   4   3       83.90       83.53      8.34 o 
  -5   5   3       64.49       59.38      3.89 o 
  -4   5   3       14.20       14.34      2.23 o 
  -3   5   3      150.69      151.76      5.37 o 
  -2   5   3      590.06      574.44     10.19 o 
  -1   5   3     2348.76     2363.86     19.01 o 
   0   5   3       10.98       12.14      4.39 o 
   1   5   3      255.88      252.70      8.26 o 
   2   5   3        8.70        8.01      1.03 o 
   3   5   3        7.35       13.13      1.20 o 
   4   5   3        9.95       17.22      1.31 o 
   5   5   3      555.20      563.44      8.76 o 
   6   5   3     1992.75     1883.84     31.99 o 
   7   5   3       35.22       25.05      4.30 o 
   8   5   3       87.74       98.71      7.42 o 
   9   5   3      441.44      450.40     16.72 o 
  10   5   3      124.66      109.21      9.33 o 
  -5   6   3        0.40        1.41      1.76 o 
  -4   6   3        0.29        0.15      1.70 o 
  -3   6   3       14.08       15.74      2.43 o 
  -2   6   3       34.67       28.07      2.73 o 
  -1   6   3       37.47       42.12      3.09 o 
   0   6   3       71.01       63.12      3.32 o 
   1   6   3      196.18      195.94      4.01 o 
   2   6   3      371.40      373.87      7.01 o 
   3   6   3       25.31       29.45      1.77 o 
   4   6   3      478.06      480.07      6.75 o 
   5   6   3       59.95       65.02      3.79 o 
   6   6   3       95.56       88.40      6.25 o 
   7   6   3        0.01        0.10      2.01 o 
   8   6   3        4.58        5.75      3.08 o 
   9   6   3       95.33       97.37      8.41 o 
  10   6   3       59.62       47.90      6.78 o 
  -4   7   3      281.31      254.26      8.40 o 
  -3   7   3      433.70      428.45     13.02 o 
  -2   7   3        9.34        6.87      1.94 o 
  -1   7   3       53.28       57.38      3.80 o 
   0   7   3       54.14       52.04      3.49 o 
   1   7   3      231.85      221.19      6.46 o 
   2   7   3     1207.20     1204.36     16.23 o 
   3   7   3      232.33      230.15      8.04 o 
   4   7   3      120.45      118.79      3.51 o 
   5   7   3      211.88      215.09      4.73 o 
   6   7   3      552.94      548.13     15.66 o 
   7   7   3      152.12      157.94      8.93 o 
   8   7   3      131.45      137.60      8.80 o 
   9   7   3        0.83        1.35      2.78 o 
  10   7   3        2.24       -1.12      2.81 o 
  -3   8   3      183.86      168.35      7.13 o 
  -2   8   3      221.07      211.84     11.95 o 
  -1   8   3      587.20      612.39     12.73 o 
   0   8   3      205.40      191.90      6.74 o 
   1   8   3       46.85       51.37      3.70 o 
   2   8   3       16.16       13.16      2.24 o 
   3   8   3       87.05       92.86      4.37 o 
   4   8   3       27.80       30.18      3.46 o 
   5   8   3      140.87      154.54      7.65 o 
   6   8   3      200.05      198.89      9.41 o 
   7   8   3      192.55      200.11     10.21 o 
   8   8   3      141.02      129.66      8.72 o 
   9   8   3      128.78      134.06      9.67 o 
  -2   9   3        0.15        0.77      1.88 o 
  -1   9   3        4.32        2.95      1.97 o 
   0   9   3       62.35       67.47      5.82 o 
   1   9   3      376.58      373.83      9.84 o 
   2   9   3     1417.71     1346.10     25.13 o 
   3   9   3      389.93      388.10      9.60 o 
   4   9   3      152.64      163.55      9.05 o 
   5   9   3      362.32      345.49     12.37 o 
   8   9   3        2.89        2.81      3.05 o 
   0  10   3       74.43       77.60      5.85 o 
   1  10   3       60.99       64.61      6.76 o 
   2  10   3       38.64       40.89      5.91 o 
   3  10   3       83.51       85.19      5.21 o 
   4  10   3       51.39       57.05      4.32 o 
   5  10   3       10.24        5.41      2.87 o 
  -6  -9   4        0.68        5.76      3.04 o 
  -5  -9   4       27.31       30.40      5.15 o 
  -4  -9   4       91.04      113.78      8.34 o 
  -3  -9   4        0.37       -1.59      1.51 o 
  -2  -9   4        0.33       -2.27      2.07 o 
  -1  -9   4       28.87       29.17      3.72 o 
   0  -9   4        3.75        0.45      1.92 o 
   1  -9   4       94.99      102.10      9.65 o 
  -6  -8   4      102.70       95.99      7.34 o 
  -5  -8   4      331.58      318.26     12.73 o 
  -4  -8   4      648.45      673.01     16.61 o 
  -3  -8   4       93.70       95.67      9.45 o 
  -2  -8   4        0.33        1.10      1.61 o 
  -1  -8   4       45.56       42.27      3.77 o 
   0  -8   4       16.50       19.59      5.85 o 
   1  -8   4       71.72       59.95      4.57 o 
   2  -8   4       82.76       85.80      5.38 o 
   3  -8   4       63.84       59.49      4.85 o 
  -8  -7   4      249.36      231.92     11.96 o 
  -7  -7   4       20.14       16.28      4.09 o 
  -6  -7   4       60.49       58.44      4.00 o 
  -5  -7   4        0.64        0.11      1.90 o 
  -4  -7   4      314.04      294.56      7.80 o 
  -3  -7   4      847.50      859.91     14.13 o 
  -2  -7   4       36.16       31.89      3.05 o 
  -1  -7   4        1.41        0.51      1.54 o 
   0  -7   4       30.11       26.81     10.66 o 
   1  -7   4      102.00      111.31      5.30 o 
   2  -7   4       96.40       81.39      4.84 o 
   3  -7   4       50.85       51.17      4.19 o 
   4  -7   4       21.25       23.96      3.70 o 
  -9  -6   4       58.83       57.75      7.27 o 
  -8  -6   4      242.42      227.10     11.59 o 
  -7  -6   4      121.76      121.58      8.02 o 
  -6  -6   4       40.59       45.19      4.55 o 
  -5  -6   4       21.14       26.91      2.67 o 
  -4  -6   4      433.35      462.66      7.31 o 
  -3  -6   4       85.89       91.29      5.36 o 
  -2  -6   4       46.44       46.16      5.08 o 
  -1  -6   4       49.10       51.13      3.42 o 
   0  -6   4      116.66      116.95      4.85 o 
   1  -6   4      287.78      296.90      7.83 o 
   2  -6   4      102.99      112.33      5.05 o 
   3  -6   4      148.62      143.94      5.89 o 
   4  -6   4       80.21       79.70      4.74 o 
   5  -6   4       94.81       91.55      7.84 o 
  -9  -5   4       34.60       36.08      6.02 o 
  -8  -5   4        0.29       -0.49      2.37 o 
  -7  -5   4      125.81      118.28      7.94 o 
  -6  -5   4        1.82        2.91      1.56 o 
  -5  -5   4      394.46      441.00     12.43 o 
  -4  -5   4     1164.08     1214.32     14.05 o 
  -3  -5   4     1845.06     1939.85     16.98 o 
  -2  -5   4      336.93      349.37      5.61 o 
  -1  -5   4      192.24      215.20      5.90 o 
   0  -5   4      126.26      153.05      5.46 o 
   1  -5   4        3.04        4.27      1.43 o 
   2  -5   4      198.96      178.93      5.82 o 
   3  -5   4      158.77      166.82      6.73 o 
   4  -5   4       13.36        4.72      1.73 o 
   5  -5   4        1.03        1.02      2.53 o 
   6  -5   4      166.24      165.94      9.58 o 
  -9  -4   4      112.90      110.81      9.20 o 
  -8  -4   4      531.18      510.29     17.17 o 
  -7  -4   4       86.89       89.55      6.80 o 
  -6  -4   4       46.96       41.39      3.07 o 
  -5  -4   4      477.70      506.34     15.77 o 
  -4  -4   4      583.96      581.44      7.54 o 
  -3  -4   4     2403.86     2371.88     19.16 o 
  -2  -4   4      808.00      865.37      9.25 o 
  -1  -4   4     3190.75     3302.56     24.19 o 
   0  -4   4      881.91      948.63     13.91 o 
   1  -4   4        3.77        5.57      1.92 o 
   2  -4   4       92.49       80.29      3.90 o 
   3  -4   4      199.80      223.96      6.10 o 
   4  -4   4        0.44       -0.08      1.16 o 
   5  -4   4       55.16       58.04      5.50 o 
   6  -4   4      384.75      392.84     13.80 o 
  -9  -3   4      139.93      148.46     10.03 o 
  -8  -3   4     1016.72     1006.11     24.67 o 
  -7  -3   4      605.09      602.95     17.38 o 
  -6  -3   4      296.83      324.12      7.53 o 
  -5  -3   4       28.15       26.05      2.32 o 
  -4  -3   4      469.28      443.03      6.13 o 
  -3  -3   4     2121.52     2275.01     18.09 o 
  -2  -3   4     1233.96     1400.98     15.71 o 
  -1  -3   4       95.98      114.71      2.72 o 
   0  -3   4     1316.33     1332.79     13.00 o 
   1  -3   4      325.84      306.28      4.98 o 
   2  -3   4     3063.10     3137.75     22.71 o 
   3  -3   4     2833.66     2724.45     58.52 o 
   4  -3   4       47.24       47.09      2.84 o 
   5  -3   4       99.63      102.49      6.20 o 
   6  -3   4      131.50      143.16      7.94 o 
  -9  -2   4        0.05        1.01      2.92 o 
  -8  -2   4        3.45        1.93      2.50 o 
  -7  -2   4       23.60       22.90      4.22 o 
  -6  -2   4      196.42      194.81      6.88 o 
  -5  -2   4      298.29      321.22      6.98 o 
  -4  -2   4       89.92       98.52      2.65 o 
  -3  -2   4     5501.76     5399.61     46.49 o 
  -2  -2   4     4157.56     4272.46     32.35 o 
  -1  -2   4     3270.80     3431.94     24.07 o 
   0  -2   4       73.70       75.13      2.07 o 
   1  -2   4     1208.78     1316.62     11.04 o 
   2  -2   4       10.12        5.30      1.13 o 
   3  -2   4      736.49      783.45      8.21 o 
   4  -2   4      953.80      977.94      9.90 o 
   5  -2   4     1043.33     1035.91     16.55 o 
   6  -2   4      539.05      561.15     14.61 o 
  -9  -1   4      171.51      172.48     10.42 o 
  -8  -1   4      164.25      192.91     10.32 o 
  -7  -1   4       35.40       40.48      5.08 o 
  -6  -1   4      189.63      171.45      5.36 o 
  -5  -1   4       51.60       36.75      4.56 o 
  -4  -1   4       57.77       61.29      2.10 o 
  -3  -1   4     1604.60     1601.04     13.35 o 
  -2  -1   4      176.39      184.66      3.33 o 
  -1  -1   4     1746.90     1647.33     13.07 o 
   0  -1   4       68.80       96.77      2.23 o 
   1  -1   4     1373.51     1288.78     10.59 o 
   2  -1   4     1834.71     1895.72     16.46 o 
   3  -1   4      522.19      532.15      6.03 o 
   4  -1   4       77.34       70.32      2.17 o 
   5  -1   4       15.68       18.56      1.89 o 
   6  -1   4      703.81      722.82     16.38 o 
   7  -1   4      234.19      221.58      9.35 o 
  -9   0   4      145.49      151.67      9.90 o 
  -8   0   4      114.98      102.24      7.66 o 
  -7   0   4      536.61      547.71     16.22 o 
  -6   0   4      857.32      853.61     12.71 o 
  -5   0   4       87.66       78.76      2.56 o 
  -4   0   4       46.73       44.03      2.68 o 
  -3   0   4       48.18       52.61      1.93 o 
  -2   0   4       17.82       31.00      3.02 o 
  -1   0   4     1124.84      946.42      8.59 o 
   0   0   4     5410.89     5187.35     33.81 o 
   1   0   4        9.44       26.52      1.58 o 
   2   0   4      720.91      669.50      6.55 o 
   3   0   4     2963.68     3084.52     26.27 o 
   4   0   4     1536.47     1583.45     13.21 o 
   5   0   4      570.93      546.16      9.49 o 
   6   0   4      258.14      266.15      9.59 o 
   7   0   4      293.38      274.28     10.52 o 
   8   0   4        1.85        2.18      2.47 o 
   9   0   4      186.72      194.94     10.50 o 
  -8   1   4       82.50       57.33      6.20 o 
  -7   1   4        1.21        3.02      2.61 o 
  -6   1   4        3.64        3.62      1.56 o 
  -5   1   4       88.10       91.57      2.91 o 
  -4   1   4      408.35      385.09      5.69 o 
  -3   1   4     2148.90     2157.44     17.15 o 
  -2   1   4        2.93        4.81      0.80 o 
  -1   1   4     3731.68     3718.30     25.54 o 
   0   1   4      143.57      170.89      3.59 o 
   1   1   4      175.33      169.91      2.81 o 
   2   1   4      308.94      288.52      3.75 o 
   3   1   4     2587.67     2580.32     18.22 o 
   4   1   4     1201.64     1214.72     13.46 o 
   5   1   4       44.93       48.05      2.61 o 
   6   1   4      197.32      209.02      8.62 o 
   7   1   4     1165.63     1123.60     23.42 o 
   8   1   4      539.11      512.47     16.02 o 
   9   1   4        0.74       -0.05      2.39 o 
  10   1   4       42.99       56.50      6.96 o 
  -8   2   4       18.72       24.36      4.63 o 
  -7   2   4      167.56      156.86      8.70 o 
  -6   2   4      315.44      321.66     15.19 o 
  -5   2   4      180.86      190.33      4.36 o 
  -4   2   4        0.87        0.86      1.05 o 
  -3   2   4      115.86      109.09      2.92 o 
  -2   2   4        1.44        2.51      0.94 o 
  -1   2   4     1814.63     1704.54     13.77 o 
   0   2   4     2794.35     2998.12     39.51 o 
   1   2   4      113.20      119.05      2.48 o 
   2   2   4        2.15       12.99      0.89 o 
   3   2   4      286.58      344.57      4.14 o 
   4   2   4     1142.49     1126.26     12.59 o 
   5   2   4      337.08      372.52      6.30 o 
   6   2   4       65.38       62.88      5.24 o 
   7   2   4        6.17        3.68      2.16 o 
   8   2   4       82.89      100.98      7.37 o 
   9   2   4       93.86       99.05      7.90 o 
  10   2   4      170.25      165.74     10.68 o 
  -6   3   4       43.75       38.69      3.14 o 
  -5   3   4     1082.85     1059.73     16.54 o 
  -4   3   4      254.36      270.39      5.20 o 
  -3   3   4       26.87       38.12      1.99 o 
  -2   3   4      772.87      723.83      8.23 o 
  -1   3   4     3322.59     3425.03     24.68 o 
   0   3   4     1761.41     1820.98     14.62 o 
   1   3   4       15.95       20.49      1.39 o 
   2   3   4      803.90      777.94      7.69 o 
   3   3   4       44.00       38.84      1.49 o 
   4   3   4      322.29      374.37      7.08 o 
   5   3   4       33.20       21.35      3.17 o 
   6   3   4      225.62      234.83      9.33 o 
   7   3   4        0.66        1.87      2.03 o 
   8   3   4        9.06        5.00      2.65 o 
   9   3   4        7.59        8.00      3.54 o 
  10   3   4        4.83       12.14      4.11 o 
  -5   4   4      301.53      274.97     13.76 o 
  -4   4   4      346.63      345.17      7.69 o 
  -3   4   4      237.08      255.96      5.01 o 
  -2   4   4      596.55      589.33      7.59 o 
  -1   4   4     3081.32     3067.83     29.22 o 
   0   4   4      537.99      536.66     16.90 o 
   1   4   4      693.05      664.21      7.44 o 
   2   4   4      180.49      186.43      4.78 o 
   3   4   4      681.66      693.58      7.52 o 
   4   4   4      779.23      826.27     10.68 o 
   5   4   4      743.85      772.37      7.76 o 
   6   4   4      422.44      434.07     13.18 o 
   7   4   4       18.24       19.41      3.83 o 
   8   4   4       77.68       76.91      6.85 o 
   9   4   4       50.22       52.36      6.41 o 
  10   4   4       25.99       30.16      5.78 o 
  -5   5   4      289.63      309.28      8.40 o 
  -4   5   4      127.43      117.27      5.02 o 
  -3   5   4      344.93      374.51      8.49 o 
  -2   5   4      127.16      122.16      4.61 o 
  -1   5   4        1.78        2.50      0.91 o 
   0   5   4      719.25      750.73     22.19 o 
   1   5   4      905.61      828.39      9.05 o 
   2   5   4     1714.35     1701.92     14.78 o 
   3   5   4      272.73      282.15      4.78 o 
   4   5   4      839.90      828.12      9.09 o 
   5   5   4      287.24      294.93      5.48 o 
   6   5   4       21.11       20.61      3.64 o 
   7   5   4      133.46      140.49      8.07 o 
   8   5   4       72.65       53.89      5.97 o 
   9   5   4       84.43       75.49      7.40 o 
  10   5   4      150.12      154.04     10.68 o 
  -5   6   4      327.46      357.15      9.63 o 
  -4   6   4       76.02       73.58      4.40 o 
  -3   6   4      312.47      274.01     18.87 o 
  -2   6   4      492.33      527.61     10.61 o 
  -1   6   4      838.38      857.24     13.57 o 
   0   6   4      304.83      289.75      7.18 o 
   1   6   4       54.03       60.83      3.19 o 
   2   6   4      167.50      162.62      5.39 o 
   3   6   4       29.58       32.15      1.91 o 
   4   6   4      461.32      435.43      6.49 o 
   5   6   4     2262.75     2193.02     26.30 o 
   6   6   4      669.73      669.63     17.45 o 
   7   6   4      113.98      122.50      7.90 o 
   8   6   4      538.43      525.28     17.25 o 
   9   6   4       24.07       26.23      5.37 o 
  10   6   4       29.45       20.79      5.24 o 
  -4   7   4      133.47      128.15      6.34 o 
  -3   7   4      379.29      374.92     18.05 o 
  -2   7   4      217.82      222.26     18.03 o 
  -1   7   4        2.33        2.69      1.45 o 
   0   7   4        2.04        2.90      1.48 o 
   1   7   4      280.92      289.09     10.44 o 
   2   7   4      954.98     1003.77     22.61 o 
   3   7   4       92.67       86.83      3.09 o 
   4   7   4       10.88        8.70      1.31 o 
   5   7   4        7.73       10.70      2.03 o 
   6   7   4       82.27       89.47      6.49 o 
   7   7   4      153.08      155.14      9.01 o 
   8   7   4      114.12      111.30      8.29 o 
   9   7   4       77.76       74.89      7.66 o 
  10   7   4       77.15       83.72      8.59 o 
  -3   8   4       12.98       10.93      2.74 o 
  -2   8   4      146.41      146.98      6.44 o 
  -1   8   4       66.67       64.08      4.97 o 
   0   8   4      141.77      146.48      5.95 o 
   1   8   4      124.50      126.39      5.35 o 
   2   8   4      394.33      384.49      9.06 o 
   3   8   4      366.82      365.94     10.58 o 
   4   8   4      166.93      168.90      5.61 o 
   5   8   4      129.04      132.95      5.10 o 
   6   8   4      154.47      144.82      8.26 o 
   7   8   4       38.27       25.11      4.54 o 
   8   8   4       10.84       14.41      4.33 o 
   9   8   4       93.00       95.44      8.65 o 
  -2   9   4       60.98       65.67      6.74 o 
  -1   9   4      193.61      193.18      7.59 o 
   0   9   4      107.05      119.48      5.89 o 
   1   9   4        7.63        7.04      3.03 o 
   2   9   4      160.03      164.61      7.39 o 
   3   9   4      270.71      284.32     11.65 o 
   4   9   4       27.07       22.40      2.78 o 
   5   9   4       23.48       28.23      4.19 o 
   8   9   4      109.77      110.08      8.54 o 
   0  10   4       68.19       70.95     11.96 o 
   1  10   4       48.65       45.37      4.26 o 
   2  10   4      261.88      276.04      8.99 o 
   3  10   4        0.33        0.98      1.79 o 
   4  10   4       20.60       15.62      2.81 o 
   5  10   4        3.30        0.99      2.61 o 
  -5  -9   5       58.72       63.89      7.03 o 
  -4  -9   5      243.96      236.56     11.95 o 
  -3  -9   5       71.30       56.62      4.57 o 
  -2  -9   5       37.19       42.41      6.15 o 
  -1  -9   5        5.30        5.19      2.30 o 
   0  -9   5        0.03        0.97      2.02 o 
  -7  -8   5       27.99       13.25      4.11 o 
  -6  -8   5       13.04       19.20      4.40 o 
  -5  -8   5      130.69      115.67      8.03 o 
  -4  -8   5      360.14      346.75      9.37 o 
  -3  -8   5      565.72      610.14     12.87 o 
  -2  -8   5      359.54      380.42     10.07 o 
  -1  -8   5      166.07      153.67      6.56 o 
   0  -8   5      262.25      236.71      8.16 o 
   1  -8   5       31.37       36.23      3.88 o 
   2  -8   5        0.50        1.50      2.01 o 
  -8  -7   5      360.69      372.80     15.24 o 
  -7  -7   5      204.38      198.36      7.28 o 
  -6  -7   5       35.41       41.03      5.16 o 
  -5  -7   5      324.24      313.27     12.38 o 
  -4  -7   5      639.82      616.47     11.94 o 
  -3  -7   5      125.75      127.60     10.45 o 
  -2  -7   5      593.56      582.28     11.83 o 
  -1  -7   5      308.60      326.76     12.70 o 
   0  -7   5      263.91      263.68      8.01 o 
   1  -7   5      774.63      766.40     26.17 o 
   2  -7   5      222.93      216.28      7.70 o 
   3  -7   5      286.70      276.13     13.17 o 
   4  -7   5       47.04       40.68      6.14 o 
  -8  -6   5        1.16        1.23      2.99 o 
  -7  -6   5       48.68       40.69      5.31 o 
  -6  -6   5      147.86      153.47      5.96 o 
  -5  -6   5      144.11      150.50      5.57 o 
  -4  -6   5      854.73      832.59     13.60 o 
  -3  -6   5      438.42      446.56      9.43 o 
  -2  -6   5      925.26      932.81     14.58 o 
  -1  -6   5      804.41      822.62     13.66 o 
   0  -6   5       18.80       22.75      3.12 o 
   1  -6   5      136.94      135.92      5.56 o 
   2  -6   5       25.20       22.56      3.17 o 
   3  -6   5       48.06       48.27      4.67 o 
   4  -6   5      194.88      203.51     13.48 o 
   5  -6   5      462.95      464.02     17.08 o 
  -9  -5   5        1.41        2.08      3.31 o 
  -8  -5   5       71.79       67.90      7.13 o 
  -7  -5   5        3.25        2.71      2.61 o 
  -6  -5   5      213.46      196.46     11.93 o 
  -5  -5   5        9.36        9.38      1.90 o 
  -4  -5   5      599.76      622.02      8.57 o 
  -3  -5   5     1398.57     1435.06     14.17 o 
  -2  -5   5       16.11       14.65      1.50 o 
  -1  -5   5      562.42      587.72     10.52 o 
   0  -5   5     2771.78     2757.89     29.09 o 
   1  -5   5     1184.34     1198.64     30.26 o 
   2  -5   5      175.39      184.38      6.06 o 
   3  -5   5       25.06       29.21      2.95 o 
   4  -5   5       86.59       78.37      4.45 o 
   5  -5   5       12.67        9.63      3.60 o 
   6  -5   5       84.55       76.84      7.53 o 
  -9  -4   5      128.80      127.86      9.64 o 
  -8  -4   5      301.26      260.52     12.32 o 
  -7  -4   5      369.07      358.20     13.65 o 
  -6  -4   5       30.34       40.04      3.60 o 
  -5  -4   5       19.47       20.83      2.36 o 
  -4  -4   5      122.08      122.41      5.46 o 
  -3  -4   5        4.04        6.94      1.17 o 
  -2  -4   5       10.25       12.68      1.36 o 
  -1  -4   5      728.93      763.84      8.66 o 
   0  -4   5      356.60      349.72      7.46 o 
   1  -4   5      954.48      947.67     13.60 o 
   2  -4   5      583.80      636.69     10.88 o 
   3  -4   5      455.36      461.63      9.30 o 
   4  -4   5       10.91       11.77      2.09 o 
   5  -4   5      353.68      359.37     13.21 o 
   6  -4   5       12.94       10.55      3.67 o 
  -9  -3   5       29.40       31.81      5.96 o 
  -8  -3   5        6.53        1.98      2.61 o 
  -7  -3   5      432.74      441.34     15.00 o 
  -6  -3   5      656.66      630.58     11.31 o 
  -5  -3   5      152.25      146.15      5.03 o 
  -4  -3   5     1285.35     1238.78     12.31 o 
  -3  -3   5      537.93      518.00     10.59 o 
  -2  -3   5     1053.30     1027.10     10.42 o 
  -1  -3   5      817.20      749.16      9.89 o 
   0  -3   5       10.99       14.59      1.66 o 
   1  -3   5       22.84       23.59      3.86 o 
   2  -3   5      246.94      234.54      4.13 o 
   3  -3   5       35.09       45.48      4.66 o 
   4  -3   5       32.29       27.55      2.43 o 
   5  -3   5     1118.07     1114.49     23.29 o 
   6  -3   5     1214.59     1238.83     25.58 o 
  -9  -2   5       33.99       45.89      6.38 o 
  -8  -2   5      246.67      240.75     11.69 o 
  -7  -2   5      651.69      679.82     18.88 o 
  -6  -2   5       65.35       56.93      5.13 o 
  -5  -2   5      358.23      351.18      7.67 o 
  -4  -2   5     1027.75     1004.96     10.47 o 
  -3  -2   5      136.77      126.18      3.19 o 
  -2  -2   5      285.72      303.74      4.88 o 
  -1  -2   5     2986.04     2939.75     27.41 o 
   0  -2   5        2.27       11.00      1.06 o 
   1  -2   5      211.58      196.88      3.61 o 
   2  -2   5      869.49      816.69      8.49 o 
   3  -2   5      712.28      838.85      8.88 o 
   4  -2   5        7.92        7.77      1.16 o 
   5  -2   5        1.62        1.83      2.03 o 
   6  -2   5      378.25      382.94     12.14 o 
  -9  -1   5       50.03       54.02      6.85 o 
  -8  -1   5      118.50      119.37      8.46 o 
  -7  -1   5      407.38      388.26     13.83 o 
  -6  -1   5       44.89       57.05      9.88 o 
  -5  -1   5        3.92        5.52      1.48 o 
  -4  -1   5     1447.05     1399.92     12.98 o 
  -3  -1   5        5.90        2.68      1.29 o 
  -2  -1   5      176.48      178.61      5.35 o 
  -1  -1   5     1005.28     1029.19      9.81 o 
   0  -1   5      247.98      280.15      4.68 o 
   1  -1   5      574.70      634.94      6.86 o 
   2  -1   5      965.28      926.76      8.89 o 
   3  -1   5      849.62      815.77      8.42 o 
   4  -1   5      159.53      164.16      3.43 o 
   5  -1   5       65.84       71.62      3.36 o 
   6  -1   5      292.38      314.01      7.30 o 
   7  -1   5      239.97      238.72      9.95 o 
  -9   0   5        9.31        9.22      3.93 o 
  -8   0   5      128.10      130.91      8.81 o 
  -7   0   5        4.82        1.79      2.56 o 
  -6   0   5      142.43      136.44      5.02 o 
  -5   0   5      137.95      160.11      4.30 o 
  -4   0   5      625.73      661.79      8.02 o 
  -3   0   5     1364.58     1354.96     12.44 o 
  -2   0   5     6382.77     6044.89     40.33 o 
  -1   0   5     2442.48     2410.36     18.25 o 
   0   0   5      369.67      362.51      8.95 o 
   1   0   5       97.78       89.97      2.28 o 
   2   0   5      900.50      982.26      9.13 o 
   3   0   5       11.01        7.02      0.90 o 
   4   0   5      639.48      627.21      6.84 o 
   5   0   5       54.98       40.35      2.51 o 
   6   0   5      131.69      123.96      6.70 o 
   7   0   5      135.24      139.46      7.74 o 
   8   0   5      337.57      332.44     12.76 o 
   9   0   5        0.62        3.28      3.46 o 
  -8   1   5      105.63      128.31      8.85 o 
  -7   1   5      317.59      287.97     11.77 o 
  -6   1   5      375.56      359.82      8.25 o 
  -5   1   5      616.82      643.99     11.45 o 
  -4   1   5       35.61       36.94      1.99 o 
  -3   1   5     2001.57     2055.27     17.07 o 
  -2   1   5       35.09       26.48      1.55 o 
  -1   1   5     2504.61     2455.25     25.79 o 
   0   1   5     2235.12     2096.10     16.17 o 
   1   1   5     7550.13     6895.00     62.55 o 
   2   1   5      839.13      807.04      7.85 o 
   3   1   5     3064.62     3214.66     23.88 o 
   4   1   5       95.87       80.55      1.95 o 
   5   1   5       94.60       93.55      4.80 o 
   6   1   5        9.87        7.55      2.47 o 
   7   1   5        0.43       -0.99      1.80 o 
   8   1   5      259.96      253.04     11.18 o 
   9   1   5      101.52      101.79      7.97 o 
  10   1   5       81.25       75.83      7.82 o 
  -8   2   5       22.40       21.51      4.74 o 
  -7   2   5       39.04       50.29      5.57 o 
  -6   2   5       42.51       49.94      4.00 o 
  -5   2   5      452.47      430.61      6.95 o 
  -4   2   5      615.35      637.44      8.43 o 
  -3   2   5      112.63      116.42      5.30 o 
  -2   2   5     3432.22     3398.03     28.04 o 
  -1   2   5     1308.59     1425.10     15.50 o 
   0   2   5      453.65      446.97      6.49 o 
   1   2   5     1365.37     1513.11     12.57 o 
   2   2   5       43.17       55.84      1.82 o 
   3   2   5     5519.39     5532.65     44.15 o 
   4   2   5     1516.80     1510.69     20.35 o 
   5   2   5        1.82        2.38      1.44 o 
   6   2   5     1785.78     1748.23     29.96 o 
   7   2   5      455.16      457.09     14.33 o 
   8   2   5        7.56        5.08      2.91 o 
   9   2   5       15.26       20.45      4.58 o 
  10   2   5        1.46       -2.42      2.69 o 
  -6   3   5       35.68       38.88      4.05 o 
  -5   3   5       16.45       23.09      2.01 o 
  -4   3   5      447.32      403.74      7.70 o 
  -3   3   5      642.20      644.26      8.36 o 
  -2   3   5      126.70      112.00      4.13 o 
  -1   3   5     2537.69     2622.21     20.46 o 
   0   3   5     4843.64     4763.29     38.32 o 
   1   3   5     3166.00     3185.95     23.14 o 
   2   3   5        4.35        5.85      0.86 o 
   3   3   5      125.28      122.99      4.70 o 
   4   3   5     1072.95     1122.53     13.30 o 
   5   3   5      155.57      170.57      4.42 o 
   6   3   5      105.96      110.23      6.57 o 
   7   3   5      212.90      199.80      9.41 o 
   8   3   5      379.13      375.46     13.96 o 
   9   3   5       60.60       81.66      7.71 o 
  10   3   5       94.75      103.40      9.02 o 
  -6   4   5      283.54      310.53     11.93 o 
  -5   4   5       74.90       83.93      4.99 o 
  -4   4   5      343.91      347.36      6.46 o 
  -3   4   5      495.06      471.21      9.21 o 
  -2   4   5       17.99       22.12      1.72 o 
  -1   4   5     1560.41     1643.65     14.83 o 
   0   4   5     1453.75     1450.49     13.28 o 
   1   4   5      836.59      784.69      8.61 o 
   2   4   5       57.46       50.33      2.02 o 
   3   4   5     1112.09     1025.60     10.10 o 
   4   4   5      325.01      333.09      7.85 o 
   5   4   5      411.25      436.79      7.64 o 
   6   4   5        3.66        9.46      2.65 o 
   7   4   5       25.29       21.38      4.03 o 
   8   4   5       45.78       51.10      5.92 o 
   9   4   5      173.77      176.80     10.53 o 
  10   4   5      109.61       96.27      8.93 o 
  -5   5   5      532.19      522.80     17.55 o 
  -4   5   5      615.84      609.27     11.79 o 
  -3   5   5       58.49       55.79      3.60 o 
  -2   5   5       15.67       17.24      1.66 o 
  -1   5   5       81.91       96.15      3.30 o 
   0   5   5       73.94       85.52      2.84 o 
   1   5   5       36.28       36.80      3.79 o 
   2   5   5      106.82      107.01      3.00 o 
   3   5   5      398.03      388.56      5.87 o 
   4   5   5     2125.05     2125.98     17.61 o 
   5   5   5     2154.16     2128.55     31.65 o 
   6   5   5     2467.19     2478.66     39.39 o 
   7   5   5      186.69      174.99      9.19 o 
   8   5   5      253.95      232.33     11.28 o 
   9   5   5       17.01       16.78      4.45 o 
  10   5   5        0.08        2.99      3.21 o 
  -5   6   5       43.54       43.28      3.97 o 
  -4   6   5       48.95       37.83      7.96 o 
  -3   6   5      233.36      275.44      7.95 o 
  -2   6   5      351.66      357.06      8.74 o 
  -1   6   5     1299.24     1242.66     17.29 o 
   0   6   5      288.32      304.74      8.48 o 
   1   6   5     1011.02     1029.31     11.27 o 
   2   6   5      608.40      605.82      8.07 o 
   3   6   5      138.70      117.96      3.38 o 
   4   6   5      636.72      633.53      9.72 o 
   5   6   5       77.03       84.40      5.74 o 
   6   6   5      474.03      468.55     14.48 o 
   7   6   5       37.17       31.04      4.74 o 
   8   6   5      186.37      183.87     10.31 o 
   9   6   5      218.59      229.55     12.22 o 
  10   6   5       86.50       84.00      8.65 o 
  -4   7   5      123.68      124.17      6.06 o 
  -3   7   5       39.07       34.52      3.57 o 
  -2   7   5      168.47      178.28      6.62 o 
  -1   7   5      299.90      301.60      8.25 o 
   0   7   5      592.60      600.33     11.60 o 
   1   7   5      942.89      932.61     14.54 o 
   2   7   5      210.00      222.37      4.93 o 
   3   7   5      103.75      110.40      3.69 o 
   4   7   5      373.67      379.97      6.60 o 
   5   7   5      109.75      115.06      3.57 o 
   6   7   5        3.01        1.07      2.18 o 
   7   7   5      125.40      109.65      7.69 o 
   8   7   5      185.81      182.90     10.49 o 
   9   7   5       25.06       36.00      6.12 o 
  -3   8   5      200.27      208.03     10.37 o 
  -2   8   5      143.66      154.38      9.38 o 
  -1   8   5      100.39      112.44      5.48 o 
   0   8   5      182.72      201.76      7.83 o 
   1   8   5        0.59        0.33      1.43 o 
   2   8   5        1.06        0.34      1.21 o 
   3   8   5        4.74        6.21      1.76 o 
   4   8   5      304.12      318.39      7.79 o 
   5   8   5      288.11      312.23      6.33 o 
   6   8   5      538.30      544.20     16.41 o 
   7   8   5      102.61      100.62      7.60 o 
   8   8   5      198.71      205.98     11.17 o 
   9   8   5        1.96        1.77      3.18 o 
  -1   9   5      158.67      172.73      7.33 o 
   0   9   5      191.31      189.07      7.38 o 
   1   9   5      778.06      774.20     22.59 o 
   2   9   5      711.69      711.89     13.82 o 
   3   9   5       57.01       52.39      3.89 o 
   4   9   5       99.60       91.96      8.70 o 
   5   9   5       29.91       23.41      3.93 o 
   7   9   5      108.33      108.87      8.08 o 
   8   9   5       89.96       82.05      7.79 o 
   1  10   5        1.45        3.34      2.05 o 
   2  10   5      211.62      215.47      7.95 o 
   3  10   5      233.65      232.45      8.00 o 
   4  10   5       32.89       38.21      3.80 o 
   5  10   5       12.81       14.14      3.75 o 
  -4  -9   6        0.65       -3.70      2.47 o 
  -3  -9   6       41.17       51.10      4.57 o 
  -2  -9   6      142.46      150.31      7.04 o 
  -1  -9   6      130.78      154.90      7.30 o 
  -6  -8   6       78.75      103.79      8.02 o 
  -5  -8   6        0.25        3.81      2.73 o 
  -4  -8   6       12.07       14.20      3.80 o 
  -3  -8   6      156.01      157.02      6.60 o 
  -2  -8   6       26.17       23.35      5.04 o 
  -1  -8   6      271.60      254.07      8.63 o 
   0  -8   6      397.16      396.64     10.90 o 
   1  -8   6      154.99      157.37      7.15 o 
   2  -8   6       45.25       55.45      4.87 o 
  -7  -7   6       23.07       29.53      6.01 o 
  -6  -7   6       90.55       91.11      7.53 o 
  -5  -7   6       36.03       34.61      5.05 o 
  -4  -7   6      832.57      848.30     14.86 o 
  -3  -7   6      337.33      356.59     11.08 o 
  -2  -7   6       22.37       30.24      3.33 o 
  -1  -7   6       11.01       12.60      2.45 o 
   0  -7   6        1.37        1.69      1.75 o 
   1  -7   6       16.22       14.63      2.90 o 
   2  -7   6      152.69      170.73      7.05 o 
   3  -7   6      235.86      250.59     11.51 o 
  -8  -6   6      126.38      113.64      8.54 o 
  -7  -6   6       42.12       45.46      3.91 o 
  -6  -6   6       75.46       69.93      4.48 o 
  -5  -6   6       27.87       27.96      3.01 o 
  -4  -6   6       18.44       17.59      2.50 o 
  -3  -6   6      334.52      365.63      8.85 o 
  -2  -6   6      148.59      139.86      5.54 o 
  -1  -6   6      979.84      996.79     17.81 o 
   0  -6   6      550.73      549.67     11.42 o 
   1  -6   6       34.76       40.64      3.52 o 
   2  -6   6        2.88        2.54      2.63 o 
   3  -6   6        3.24        5.01      2.66 o 
   4  -6   6       12.69        9.79      3.83 o 
   5  -6   6       97.88       96.08      8.72 o 
  -8  -5   6       41.98       55.22      6.43 o 
  -7  -5   6       52.06       54.15      4.98 o 
  -6  -5   6       45.39       38.58      3.41 o 
  -5  -5   6       49.54       58.78      3.85 o 
  -4  -5   6      140.99      164.75      4.53 o 
  -3  -5   6      376.78      373.03      6.58 o 
  -2  -5   6        0.05       -0.62      1.25 o 
  -1  -5   6      107.65      106.55      7.44 o 
   0  -5   6       37.71       35.96      4.38 o 
   1  -5   6     1249.00     1236.12     17.54 o 
   2  -5   6      401.57      390.54     18.43 o 
   3  -5   6      163.38      158.34      6.03 o 
   4  -5   6        4.37        4.47      1.99 o 
   5  -5   6      238.69      255.49     12.35 o 
   6  -5   6        0.11       -1.18      2.89 o 
  -9  -4   6        0.07        0.52      2.69 o 
  -8  -4   6        7.72        8.15      3.68 o 
  -7  -4   6       36.70       41.14      4.63 o 
  -6  -4   6        7.85        8.29      3.57 o 
  -5  -4   6      120.98      112.43      5.64 o 
  -4  -4   6     1220.81     1231.38     13.11 o 
  -3  -4   6       55.65       61.48      2.72 o 
  -2  -4   6        1.31        2.14      1.04 o 
  -1  -4   6      479.56      459.71      6.74 o 
   0  -4   6        0.34        1.23      1.22 o 
   1  -4   6       14.19       12.28      3.63 o 
   2  -4   6       91.71       95.52      4.23 o 
   3  -4   6      711.92      688.75     12.01 o 
   4  -4   6      478.46      480.10     24.70 o 
   5  -4   6      562.24      577.95     17.48 o 
   6  -4   6      130.65      144.53      8.93 o 
  -9  -3   6      100.46      103.79      8.99 o 
  -8  -3   6      946.06      890.33     23.94 o 
  -7  -3   6      453.32      449.72     15.52 o 
  -6  -3   6       29.27       27.01      2.84 o 
  -5  -3   6        0.66        0.30      1.18 o 
  -4  -3   6       59.12       64.12      2.86 o 
  -3  -3   6      352.08      318.25      5.63 o 
  -2  -3   6      256.55      233.03      4.64 o 
  -1  -3   6      915.92      842.41     11.29 o 
   0  -3   6      516.81      491.63      6.68 o 
   1  -3   6     1680.76     1686.38     14.76 o 
   2  -3   6      351.06      330.75      7.27 o 
   3  -3   6       75.99       86.10      5.86 o 
   4  -3   6        7.50       11.93      1.94 o 
   5  -3   6       30.82       29.77      4.20 o 
   6  -3   6      183.10      168.23      9.06 o 
  -9  -2   6        1.15       -2.13      2.52 o 
  -8  -2   6       51.82       49.59      6.23 o 
  -7  -2   6      316.87      306.28     12.56 o 
  -6  -2   6      665.58      663.77     15.13 o 
  -5  -2   6      213.93      210.54      6.17 o 
  -4  -2   6      113.10      104.83      3.89 o 
  -3  -2   6       12.40        6.14      1.11 o 
  -2  -2   6      341.15      332.99      5.45 o 
  -1  -2   6       80.37      100.55      2.88 o 
   0  -2   6        3.92        7.30      1.20 o 
   1  -2   6      430.75      419.15      5.87 o 
   2  -2   6      278.43      263.15      4.86 o 
   3  -2   6       39.31       37.98      2.23 o 
   4  -2   6      859.86      864.93     11.20 o 
   5  -2   6     1529.07     1525.06     27.46 o 
   6  -2   6      269.03      275.63     10.78 o 
  -8  -1   6        0.71        2.42      2.60 o 
  -7  -1   6        3.84        7.08      2.97 o 
  -6  -1   6       34.00       36.86      3.14 o 
  -5  -1   6        5.06        3.71      1.49 o 
  -4  -1   6      127.52      147.52      3.74 o 
  -3  -1   6     1541.79     1525.01     17.49 o 
  -2  -1   6      291.77      298.84      5.04 o 
  -1  -1   6       93.71      113.31      3.23 o 
   0  -1   6      399.16      414.09      6.95 o 
   1  -1   6     3400.69     3214.49     23.59 o 
   2  -1   6        6.76        5.93      0.97 o 
   3  -1   6        0.35        2.99      0.83 o 
   4  -1   6      192.87      197.02      3.99 o 
   5  -1   6      496.37      491.61      9.03 o 
   6  -1   6      573.50      611.31     10.74 o 
  -8   0   6      411.16      414.93     15.76 o 
  -7   0   6      227.97      210.79     10.32 o 
  -6   0   6       45.92       32.29      4.47 o 
  -5   0   6       53.04       49.82      3.26 o 
  -4   0   6       64.72       70.99      2.67 o 
  -3   0   6      454.52      480.99      6.79 o 
  -2   0   6     2399.33     2451.24     24.26 o 
  -1   0   6     6501.98     6361.70     50.08 o 
   0   0   6     1310.27     1197.84     11.13 o 
   1   0   6        2.35        4.61      0.85 o 
   2   0   6      933.09      927.67     23.17 o 
   3   0   6     1550.40     1610.28     13.74 o 
   4   0   6      447.48      483.31      9.14 o 
   5   0   6      141.72      164.64     12.93 o 
   6   0   6      132.07      126.11      4.57 o 
   7   0   6      124.73      114.16      7.17 o 
   8   0   6      216.14      212.25     10.29 o 
  -8   1   6       84.77       84.76      7.76 o 
  -7   1   6      321.26      301.80     12.47 o 
  -6   1   6      668.99      704.10     12.42 o 
  -5   1   6      511.70      476.91      7.42 o 
  -4   1   6      805.97      799.00      9.70 o 
  -3   1   6      463.85      466.11      6.79 o 
  -2   1   6      569.20      583.43     10.90 o 
  -1   1   6       98.23      108.72      2.97 o 
   0   1   6       36.80       30.36      1.65 o 
   1   1   6     1072.85     1045.79     13.54 o 
   2   1   6     1140.80     1077.89     10.13 o 
   3   1   6     1773.56     1834.28     17.81 o 
   4   1   6      318.94      292.51      4.37 o 
   5   1   6      282.24      249.04      6.74 o 
   6   1   6      153.16      155.92      7.76 o 
   7   1   6      228.65      221.77      9.89 o 
   8   1   6       27.99       30.97      4.72 o 
   9   1   6       28.63       25.50      4.98 o 
  -8   2   6        1.25        2.00      2.99 o 
  -7   2   6       60.42       61.63      6.12 o 
  -6   2   6       14.88       18.45      2.51 o 
  -5   2   6        8.16       15.01      2.49 o 
  -4   2   6      190.00      191.79      4.54 o 
  -3   2   6     1420.74     1353.67     16.40 o 
  -2   2   6      139.80      130.74      3.43 o 
  -1   2   6     2350.47     2336.51     18.84 o 
   0   2   6     3192.15     3271.97     31.30 o 
   1   2   6      493.25      466.02      7.39 o 
   2   2   6      344.20      354.04      6.08 o 
   3   2   6       71.47       85.16      5.52 o 
   4   2   6     2000.03     1940.13     15.47 o 
   5   2   6     1210.54     1169.67     14.49 o 
   6   2   6      467.00      541.90     14.98 o 
   7   2   6      648.76      657.01     17.76 o 
   8   2   6      815.86      775.26     20.79 o 
   9   2   6       62.44       62.61      6.98 o 
  10   2   6       77.61       70.71      7.87 o 
  -6   3   6       52.25       51.62      3.74 o 
  -5   3   6      121.41      135.34      4.19 o 
  -4   3   6      266.23      245.69      5.37 o 
  -3   3   6       27.04       41.59      2.31 o 
  -2   3   6      122.06      110.59      3.27 o 
  -1   3   6      886.36      814.17      9.35 o 
   0   3   6     1047.18     1007.73     10.40 o 
   1   3   6      344.18      371.75      5.53 o 
   2   3   6     2536.48     2460.67     19.17 o 
   3   3   6      553.47      525.93      6.53 o 
   4   3   6      377.46      436.41      5.70 o 
   5   3   6       10.66        9.44      1.48 o 
   6   3   6       64.59       60.03      5.28 o 
   7   3   6        5.71        3.38      2.35 o 
   8   3   6      393.59      363.93     14.07 o 
   9   3   6      301.74      300.82     13.67 o 
  10   3   6       29.27       33.66      6.23 o 
  -6   4   6      242.40      286.83     11.72 o 
  -5   4   6      366.13      350.87     11.45 o 
  -4   4   6      139.12      148.16      8.10 o 
  -3   4   6       12.54        7.98      1.40 o 
  -2   4   6       76.33       87.43      3.10 o 
  -1   4   6       38.07       35.11      2.58 o 
   0   4   6     1546.16     1449.06     21.27 o 
   1   4   6       23.71       20.87      1.54 o 
   2   4   6      147.67      152.08      3.54 o 
   3   4   6     2475.53     2460.58     19.56 o 
   4   4   6     2425.80     2366.21     18.90 o 
   5   4   6     1115.64     1102.58     14.12 o 
   6   4   6      187.05      170.89      8.42 o 
   7   4   6      172.59      166.88      8.98 o 
   8   4   6       63.26       61.15      6.54 o 
   9   4   6        0.34        0.41      2.52 o 
  10   4   6        0.41        0.50      3.13 o 
  -6   5   6       19.84       23.13      4.66 o 
  -5   5   6        3.97       10.30      2.42 o 
  -4   5   6       75.83       70.09      4.28 o 
  -3   5   6      142.32      142.43     10.81 o 
  -2   5   6       82.76       72.35      3.02 o 
  -1   5   6      319.86      336.16      6.08 o 
   0   5   6     1038.04     1055.96     11.52 o 
   1   5   6      723.32      687.76      8.68 o 
   2   5   6        0.50        0.28      0.73 o 
   3   5   6       28.76       32.38      1.90 o 
   4   5   6      113.89      111.44      3.17 o 
   5   5   6      495.94      501.53     15.69 o 
   6   5   6     2032.48     2039.51     34.91 o 
   7   5   6      463.49      439.05     14.87 o 
   8   5   6      486.11      448.89     15.96 o 
   9   5   6       85.19       75.46      7.79 o 
  10   5   6      132.87      113.04      9.67 o 
  -5   6   6       45.38       42.52      3.95 o 
  -4   6   6      136.83      137.41      6.02 o 
  -3   6   6       43.10       45.31      5.11 o 
  -2   6   6       38.40       33.05      3.50 o 
  -1   6   6      245.59      259.61      7.29 o 
   0   6   6      940.25      941.97     11.21 o 
   1   6   6       88.93       91.23      3.18 o 
   2   6   6       81.21       82.22      3.00 o 
   3   6   6      276.58      275.97      5.38 o 
   4   6   6      519.03      529.03     12.61 o 
   5   6   6      164.76      174.83     10.26 o 
   6   6   6        0.15        3.38      2.29 o 
   7   6   6      448.38      413.31     14.61 o 
   8   6   6      118.08      129.77      8.83 o 
   9   6   6      458.41      457.67     17.42 o 
  10   6   6      117.46       96.89      9.06 o 
  -4   7   6       95.48      101.04      5.56 o 
  -3   7   6      185.20      198.93      7.40 o 
  -2   7   6       64.50       59.11      4.17 o 
  -1   7   6        0.43        2.59      4.64 o 
   0   7   6      197.62      199.70      6.66 o 
   1   7   6       55.78       56.17      4.20 o 
   2   7   6      114.54      120.15      5.91 o 
   3   7   6       68.67       62.14      2.83 o 
   4   7   6       10.80       14.98      1.71 o 
   5   7   6      576.33      607.13      8.71 o 
   6   7   6       34.61       35.39      4.76 o 
   7   7   6        1.06        4.03      2.56 o 
   8   7   6      165.50      150.73      9.66 o 
   9   7   6       82.07       75.92      7.73 o 
  -3   8   6       66.19       72.07      7.68 o 
  -2   8   6       13.83        9.75      5.45 o 
  -1   8   6      297.84      295.91      8.89 o 
   0   8   6      359.41      379.60      9.82 o 
   1   8   6       59.90       61.17     10.95 o 
   2   8   6        1.23        0.07      1.34 o 
   3   8   6       49.90       48.10      3.65 o 
   4   8   6        1.27        1.01      1.11 o 
   5   8   6      147.42      146.12      4.43 o 
   6   8   6      128.05      133.47      8.41 o 
   7   8   6       13.83       11.95      3.80 o 
   8   8   6       82.10       76.87      7.52 o 
   9   8   6       10.71       10.39      4.20 o 
  -1   9   6        4.07        4.65      2.26 o 
   0   9   6       91.08       71.62      4.93 o 
   1   9   6      364.93      382.12     10.32 o 
   2   9   6      450.94      442.68     10.78 o 
   3   9   6       99.02       94.01      8.98 o 
   4   9   6       28.71       26.76      3.01 o 
   5   9   6       21.78       18.37      3.68 o 
   7   9   6       28.25       29.56      5.13 o 
   8   9   6       19.72       20.22      4.93 o 
   1  10   6       38.38       34.82      4.12 o 
   2  10   6       97.00      101.75      9.40 o 
   3  10   6       23.50       18.36      3.06 o 
   4  10   6      410.74      398.36     10.27 o 
   5  10   6      330.27      352.96     13.50 o 
  -5  -8   7       59.29       48.45      6.38 o 
  -4  -8   7        8.99       15.29      4.46 o 
  -3  -8   7       10.71       11.30      3.43 o 
  -2  -8   7      178.60      156.70      6.92 o 
  -1  -8   7       16.57       12.70      4.96 o 
   0  -8   7       17.56       14.15      3.40 o 
   1  -8   7       23.46       19.87      3.48 o 
  -7  -7   7       16.42       20.78      4.89 o 
  -6  -7   7       47.18       49.00      6.10 o 
  -5  -7   7       52.61       63.99      6.75 o 
  -4  -7   7       70.70       78.72      7.03 o 
  -3  -7   7      122.54      138.94      7.31 o 
  -2  -7   7      592.94      627.25     13.15 o 
  -1  -7   7      362.22      383.24     10.16 o 
   0  -7   7      539.43      525.24     12.26 o 
   1  -7   7      415.27      426.08     11.12 o 
   2  -7   7        5.05        2.87      2.10 o 
   3  -7   7       52.39       51.03      8.68 o 
  -7  -6   7      257.58      258.25      8.48 o 
  -6  -6   7      202.02      181.47      6.92 o 
  -5  -6   7      391.05      398.88      9.77 o 
  -4  -6   7      307.39      311.86      8.43 o 
  -3  -6   7       45.76       42.71     12.02 o 
  -2  -6   7       15.55       16.96      2.71 o 
  -1  -6   7       48.26       48.98      3.82 o 
   0  -6   7       19.08       20.59      6.04 o 
   1  -6   7       91.70       93.51      5.07 o 
   2  -6   7        7.53        5.91      2.42 o 
   3  -6   7      175.99      181.10      7.13 o 
   4  -6   7      129.06      143.41      9.97 o 
  -8  -5   7       48.33       39.64      6.09 o 
  -7  -5   7      143.14      141.45      6.19 o 
  -6  -5   7      151.48      149.39      6.13 o 
  -5  -5   7      197.78      170.22      9.28 o 
  -4  -5   7      564.21      556.51      8.75 o 
  -3  -5   7       23.14       19.97      2.00 o 
  -2  -5   7        1.20        0.13      1.26 o 
  -1  -5   7       92.63       99.02      4.68 o 
   0  -5   7     1376.31     1356.47     18.84 o 
   1  -5   7      325.50      342.34     13.34 o 
   2  -5   7       64.95       54.48      6.11 o 
   3  -5   7      128.95      119.72      5.49 o 
   4  -5   7       33.25       38.76      5.54 o 
   5  -5   7       84.39       95.77      8.18 o 
  -8  -4   7       93.42       77.26      7.68 o 
  -7  -4   7       56.04       55.13      4.16 o 
  -6  -4   7        1.00        2.26      1.73 o 
  -5  -4   7       57.43       64.21      4.01 o 
  -4  -4   7       73.01       68.20      3.03 o 
  -3  -4   7      350.46      355.61      6.50 o 
  -2  -4   7      391.05      409.19      6.82 o 
  -1  -4   7       18.95       22.94      1.85 o 
   0  -4   7      684.06      728.82     12.29 o 
   1  -4   7     1137.03     1134.88     19.06 o 
   2  -4   7       76.58       73.77      3.90 o 
   3  -4   7       13.74       15.08      4.97 o 
   4  -4   7        0.19       -0.42      2.03 o 
   5  -4   7        1.44        0.67      2.35 o 
   6  -4   7       49.25       44.54      5.97 o 
  -8  -3   7      360.04      394.24     15.83 o 
  -7  -3   7      421.67      425.97     10.32 o 
  -6  -3   7      728.21      695.94     12.88 o 
  -5  -3   7     1436.79     1405.25     54.23 o 
  -4  -3   7      776.61      755.87     12.71 o 
  -3  -3   7        4.72        8.27      3.20 o 
  -2  -3   7       66.59       81.01      2.96 o 
  -1  -3   7     1102.12     1132.43     12.59 o 
   0  -3   7      329.17      361.60      5.96 o 
   1  -3   7     1726.94     1657.47     15.24 o 
   2  -3   7      435.96      458.42      9.05 o 
   3  -3   7      104.11      107.02      4.44 o 
   4  -3   7        2.17        3.87      1.50 o 
   5  -3   7      858.25      862.54     21.12 o 
   6  -3   7       81.45       80.87      6.96 o 
  -8  -2   7       50.31       53.27      6.62 o 
  -7  -2   7        1.38        1.54      1.73 o 
  -6  -2   7      455.56      467.57     10.28 o 
  -5  -2   7      564.80      511.48     10.34 o 
  -4  -2   7     1002.55      983.42     11.34 o 
  -3  -2   7      941.25      942.90     10.83 o 
  -2  -2   7     1980.18     1933.54     17.19 o 
  -1  -2   7      126.10      123.74      3.41 o 
   0  -2   7      451.13      437.23      6.48 o 
   1  -2   7      186.86      211.20      4.31 o 
   2  -2   7      215.93      234.95      4.57 o 
   3  -2   7       89.46       94.11      3.78 o 
   4  -2   7       29.44       36.23      2.71 o 
   5  -2   7      364.95      389.82     12.87 o 
   6  -2   7      367.54      350.23     12.47 o 
  -8  -1   7       19.28       13.03      4.27 o 
  -7  -1   7       18.93       23.65      4.74 o 
  -6  -1   7       13.97       12.83      3.04 o 
  -5  -1   7       76.61       65.15      3.85 o 
  -4  -1   7      137.49      141.55      3.91 o 
  -3  -1   7      151.03      163.71      4.08 o 
  -2  -1   7     1241.89     1295.13     17.02 o 
  -1  -1   7     1340.67     1402.08     14.58 o 
   0  -1   7     1109.19     1094.93     11.18 o 
   1  -1   7     3538.29     3428.00     25.64 o 
   2  -1   7     1527.95     1521.12     13.82 o 
   3  -1   7      338.47      338.02      8.54 o 
   4  -1   7        0.20        2.10      0.86 o 
   5  -1   7      305.19      285.10     14.89 o 
   6  -1   7      272.62      266.69      9.41 o 
  -8   0   7       69.18       79.67      7.61 o 
  -7   0   7      313.65      307.07     13.07 o 
  -6   0   7      395.56      413.47      9.59 o 
  -5   0   7       31.84       24.24      2.70 o 
  -4   0   7      612.08      595.54      8.39 o 
  -3   0   7     1128.62     1150.57     12.17 o 
  -2   0   7      219.43      211.01      4.47 o 
  -1   0   7      836.98      821.48      9.36 o 
   0   0   7        4.09       13.57      4.04 o 
   1   0   7     2413.67     2404.32     19.23 o 
   2   0   7      696.60      663.84      7.91 o 
   3   0   7      548.08      514.92      6.78 o 
   4   0   7      180.44      157.59      3.62 o 
   5   0   7      342.53      343.81      7.63 o 
   6   0   7      165.00      166.28      5.48 o 
   7   0   7       52.54       55.40      5.45 o 
   8   0   7       61.91       49.77      5.78 o 
  -8   1   7        0.91        5.32      3.49 o 
  -7   1   7        8.41        8.62      3.55 o 
  -6   1   7      252.69      235.18      7.28 o 
  -5   1   7       34.64       35.28      2.36 o 
  -4   1   7      349.67      369.86      6.58 o 
  -3   1   7      446.24      427.52      6.98 o 
  -2   1   7     1422.11     1377.11     13.50 o 
  -1   1   7      983.91      968.92     10.49 o 
   0   1   7       82.59       86.58      5.67 o 
   1   1   7      357.80      354.37      5.47 o 
   2   1   7      595.61      581.01      9.31 o 
   3   1   7       89.11       85.22      2.79 o 
   4   1   7      609.77      600.94      7.28 o 
   5   1   7      674.78      651.46     10.63 o 
   6   1   7      454.59      442.01      8.77 o 
   7   1   7       97.71       96.27      6.90 o 
   8   1   7      525.47      509.30     16.48 o 
   9   1   7      122.53      105.73      8.21 o 
  -7   2   7      249.69      285.55     12.50 o 
  -6   2   7       14.71       13.86      2.56 o 
  -5   2   7       33.98       34.02      2.39 o 
  -4   2   7      588.81      612.49      8.90 o 
  -3   2   7        0.19        0.51      0.85 o 
  -2   2   7       29.65       40.82      2.21 o 
  -1   2   7      758.18      661.42      8.38 o 
   0   2   7      189.00      225.26      4.43 o 
   1   2   7      206.97      188.86      6.36 o 
   2   2   7     1074.87     1136.25     11.15 o 
   3   2   7     2768.26     2852.15     21.91 o 
   4   2   7      153.45      139.28      3.21 o 
   5   2   7      146.79      146.56      4.77 o 
   6   2   7      142.41      141.54      7.69 o 
   7   2   7       56.11       57.22      5.78 o 
   8   2   7      474.49      442.07     15.40 o 
   9   2   7       66.36       80.88      7.76 o 
  -7   3   7      218.69      228.71     11.41 o 
  -6   3   7      162.13      183.08      6.71 o 
  -5   3   7       49.59       46.14      2.80 o 
  -4   3   7      618.00      628.94      9.25 o 
  -3   3   7       56.16       45.82      3.31 o 
  -2   3   7       46.38       37.81      4.49 o 
  -1   3   7        1.17        3.01      0.95 o 
   0   3   7      363.14      397.33      6.22 o 
   1   3   7       58.77       87.48      2.92 o 
   2   3   7       45.46       49.66      2.16 o 
   3   3   7      712.50      740.30      8.51 o 
   4   3   7       27.14       28.28      1.64 o 
   5   3   7      141.46      140.90      4.61 o 
   6   3   7      249.18      248.70     10.32 o 
   7   3   7      264.12      264.12     11.28 o 
   8   3   7        6.54        6.25      3.18 o 
   9   3   7        1.78        7.08      3.49 o 
  10   3   7       12.09       12.04      4.30 o 
  -6   4   7       28.85       25.65      4.51 o 
  -5   4   7       19.42       22.03      2.28 o 
  -4   4   7      193.60      190.31      5.10 o 
  -3   4   7       77.03       68.04      3.93 o 
  -2   4   7      323.13      343.55      9.04 o 
  -1   4   7      912.62      927.35     26.10 o 
   0   4   7        6.81        5.49      1.08 o 
   1   4   7      108.89       94.26      3.06 o 
   2   4   7       11.62       11.58      1.34 o 
   3   4   7      311.07      309.04      5.32 o 
   4   4   7        0.92        0.83      0.76 o 
   5   4   7      120.78      117.24      4.30 o 
   6   4   7       11.62        8.29      2.91 o 
   7   4   7       84.28       82.34      6.56 o 
   8   4   7      457.32      439.25     15.74 o 
   9   4   7      105.26      105.62      8.77 o 
  10   4   7        3.93        5.84      4.07 o 
  -5   5   7      439.02      458.04     10.89 o 
  -4   5   7      136.41      136.38      5.74 o 
  -3   5   7       30.13       29.89      3.78 o 
  -2   5   7        4.88        5.37      1.33 o 
  -1   5   7     1881.87     1871.30     17.77 o 
   0   5   7      811.27      858.58     10.50 o 
   1   5   7      929.75      899.83     10.61 o 
   2   5   7      107.50      102.82      4.76 o 
   3   5   7      189.45      180.46      4.21 o 
   4   5   7      284.12      298.39      5.43 o 
   5   5   7      991.59     1010.35     14.35 o 
   6   5   7       17.17       24.12      4.19 o 
   7   5   7       23.71       25.63      4.56 o 
   8   5   7      240.65      233.02     11.65 o 
   9   5   7       53.31       63.21      7.21 o 
  10   5   7        6.49        3.90      3.65 o 
  -5   6   7      177.41      188.45      7.44 o 
  -4   6   7      379.56      395.87     13.57 o 
  -3   6   7      218.49      230.02      7.57 o 
  -2   6   7      692.39      648.89     14.76 o 
  -1   6   7      253.85      258.34      5.82 o 
   0   6   7      470.48      471.73      7.76 o 
   1   6   7      102.09      105.56      3.54 o 
   2   6   7      161.12      150.94      4.14 o 
   3   6   7        7.20        9.96      1.42 o 
   4   6   7      184.06      178.43      5.57 o 
   5   6   7      473.51      469.71      9.42 o 
   6   6   7      182.11      195.50      9.82 o 
   7   6   7      116.12      124.22      8.23 o 
   8   6   7      113.28      106.06      8.33 o 
   9   6   7        0.15        0.99      2.94 o 
  -3   7   7        1.12        0.25      1.65 o 
  -2   7   7       23.04       28.69      3.38 o 
  -1   7   7      823.95      819.79     14.75 o 
   0   7   7     1012.61      987.05     15.98 o 
   1   7   7     1157.57     1198.34     17.81 o 
   2   7   7       29.51       36.98      2.44 o 
   3   7   7      605.85      582.45      8.77 o 
   4   7   7       68.05       65.42      2.95 o 
   5   7   7       77.15       62.21      3.72 o 
   6   7   7       55.22       59.80      6.04 o 
   7   7   7       14.51       10.08      3.60 o 
   8   7   7      100.44      119.86      8.80 o 
   9   7   7      131.29      130.03      9.58 o 
  -2   8   7       85.42       84.79      5.36 o 
  -1   8   7      108.70      108.55      5.57 o 
   0   8   7      176.87      164.39      8.75 o 
   1   8   7      520.52      505.41     11.30 o 
   2   8   7        3.57        1.92      1.54 o 
   3   8   7       33.75       34.51      3.20 o 
   4   8   7      573.43      568.93      9.01 o 
   5   8   7      219.22      219.36      6.93 o 
   6   8   7        1.19        0.24      2.30 o 
   7   8   7       34.30       39.93      5.70 o 
   8   8   7        1.72       -0.94      2.35 o 
   9   8   7       49.85       50.63      6.96 o 
  -1   9   7       21.84       18.41      3.14 o 
   0   9   7       98.26       88.59      5.46 o 
   1   9   7       52.26       54.49      4.33 o 
   2   9   7       15.78       16.96      2.76 o 
   3   9   7       23.61       27.93      3.27 o 
   4   9   7      216.29      219.95      7.81 o 
   6   9   7      380.66      379.43     14.45 o 
   7   9   7      202.14      192.70     10.99 o 
   8   9   7       93.51       96.04      8.60 o 
   2  10   7      192.91      183.32     17.55 o 
   3  10   7      319.78      350.52     10.07 o 
   4  10   7       13.80       12.47      2.76 o 
  -4  -8   8       25.44       23.41      5.32 o 
  -3  -8   8        1.89        0.09      2.07 o 
  -2  -8   8      323.34      361.41     10.77 o 
  -1  -8   8      276.69      285.59      9.70 o 
   0  -8   8       11.19        7.29      2.67 o 
  -6  -7   8      235.25      248.12     12.55 o 
  -5  -7   8      205.47      206.71     11.28 o 
  -4  -7   8       40.52       38.60      5.68 o 
  -3  -7   8        3.16        2.71      2.02 o 
  -2  -7   8       27.58       19.23      5.42 o 
  -1  -7   8      204.96      209.78      7.80 o 
   0  -7   8      272.09      238.47      8.46 o 
   1  -7   8       96.42       98.65      5.93 o 
   2  -7   8      198.41      200.48      7.98 o 
  -7  -6   8       60.87       54.13      4.58 o 
  -6  -6   8      264.59      265.35      8.61 o 
  -5  -6   8      303.45      304.17     13.00 o 
  -4  -6   8      338.91      324.43      8.95 o 
  -3  -6   8      324.33      333.12      9.06 o 
  -2  -6   8      261.52      265.78     12.59 o 
  -1  -6   8       95.54       85.78      9.17 o 
   0  -6   8       30.07       35.51      6.49 o 
   1  -6   8        4.37        7.70      2.25 o 
   2  -6   8       81.47       87.34      7.06 o 
   3  -6   8      256.00      252.56      8.64 o 
   4  -6   8      220.67      202.38     12.00 o 
  -7  -5   8       15.91       18.45      3.77 o 
  -6  -5   8        2.03        1.87      2.63 o 
  -5  -5   8       61.09       65.68      4.41 o 
  -4  -5   8       76.56       70.65      3.43 o 
  -3  -5   8      501.94      480.32      8.24 o 
  -2  -5   8      121.32      130.05      5.50 o 
  -1  -5   8       90.84       97.39      4.86 o 
   0  -5   8      562.40      572.45     11.86 o 
   1  -5   8      530.36      521.06     11.35 o 
   2  -5   8      333.04      315.21      8.82 o 
   3  -5   8       17.75       18.86      2.87 o 
   4  -5   8       23.83       14.54      4.25 o 
   5  -5   8       19.52       17.98      4.89 o 
  -8  -4   8       67.72       75.87      8.02 o 
  -7  -4   8       47.09       44.37      4.02 o 
  -6  -4   8      166.45      159.56      6.38 o 
  -5  -4   8      112.86      114.89      5.28 o 
  -4  -4   8       55.40       50.21      2.83 o 
  -3  -4   8       13.83       11.93      2.10 o 
  -2  -4   8       86.75       87.66      3.34 o 
  -1  -4   8      954.30      948.65     11.39 o 
   0  -4   8      638.22      597.13     13.88 o 
   1  -4   8        2.51        2.52      1.65 o 
   2  -4   8      569.56      567.87     11.37 o 
   3  -4   8     1023.22     1057.97     16.53 o 
   4  -4   8      504.65      524.85     17.06 o 
   5  -4   8      275.40      268.21     12.56 o 
   6  -4   8        6.83       14.77      4.50 o 
  -8  -3   8       40.28       32.76      5.99 o 
  -7  -3   8       41.67       42.83      3.96 o 
  -6  -3   8       61.15       67.16      4.45 o 
  -5  -3   8      213.04      207.67      7.21 o 
  -4  -3   8     1097.42     1043.36     12.49 o 
  -3  -3   8      187.93      204.73      4.95 o 
  -2  -3   8        1.62        2.61      1.07 o 
  -1  -3   8      390.12      391.11      6.71 o 
   0  -3   8      135.70      130.94      3.80 o 
   1  -3   8       82.96       77.91      2.99 o 
   2  -3   8      189.93      194.54      6.16 o 
   3  -3   8      439.38      422.54      9.24 o 
   4  -3   8        0.89        3.60      2.73 o 
   5  -3   8      396.97      393.99     14.28 o 
   6  -3   8      458.02      469.99     16.09 o 
  -8  -2   8       36.76       45.38      6.59 o 
  -7  -2   8       28.44       38.20      8.34 o 
  -6  -2   8       40.72       43.53      3.98 o 
  -5  -2   8        0.12        2.98      1.55 o 
  -4  -2   8        4.50        2.15      1.16 o 
  -3  -2   8      149.14      157.22      4.38 o 
  -2  -2   8      574.94      586.21      8.40 o 
  -1  -2   8      831.18      831.05     14.19 o 
   0  -2   8      511.97      509.60      7.50 o 
   1  -2   8     1320.31     1330.88     13.38 o 
   2  -2   8     1152.65     1134.97     12.07 o 
   3  -2   8       44.84       55.92      2.60 o 
   4  -2   8      222.73      200.75      9.20 o 
   5  -2   8       22.40       27.03      4.29 o 
   6  -2   8       39.40       41.54      5.06 o 
  -8  -1   8       55.64       68.55      7.43 o 
  -7  -1   8       68.04       76.15      4.81 o 
  -6  -1   8      106.17       92.96      4.88 o 
  -5  -1   8       22.78       31.46      3.11 o 
  -4  -1   8      230.24      231.38     11.81 o 
  -3  -1   8      135.00      134.33      3.91 o 
  -2  -1   8      169.74      166.77      6.99 o 
  -1  -1   8      238.47      232.64      4.93 o 
   0  -1   8      420.22      398.11      6.40 o 
   1  -1   8      178.23      171.50      4.09 o 
   2  -1   8      400.65      429.42      6.61 o 
   3  -1   8        5.04        5.19      1.14 o 
   4  -1   8      202.81      201.59      8.55 o 
   5  -1   8      937.78      975.18     15.61 o 
   6  -1   8       19.32       19.12      2.60 o 
  -8   0   8        3.49        4.77      3.70 o 
  -7   0   8        6.76       11.93      3.64 o 
  -6   0   8      405.39      426.52     10.19 o 
  -5   0   8      203.68      205.40      6.75 o 
  -4   0   8        3.11        1.91      1.08 o 
  -3   0   8       12.77       17.15      1.97 o 
  -2   0   8     1459.60     1448.13     14.71 o 
  -1   0   8      513.52      514.03      7.82 o 
   0   0   8      280.29      305.74      5.49 o 
   1   0   8       64.30       63.50      2.56 o 
   2   0   8        6.52       11.67      1.36 o 
   3   0   8      702.76      717.23      8.74 o 
   4   0   8       76.13       69.45      2.66 o 
   5   0   8      418.20      408.49      8.66 o 
   6   0   8      240.56      236.85      6.87 o 
   7   0   8      222.06      217.94     10.21 o 
   8   0   8       15.87       13.60      3.86 o 
  -7   1   8      227.06      232.67     11.64 o 
  -6   1   8      102.70      105.46      5.27 o 
  -5   1   8      109.63      102.09      4.89 o 
  -4   1   8      122.16      137.84      4.18 o 
  -3   1   8      158.79      162.82      6.18 o 
  -2   1   8      246.71      259.06      5.31 o 
  -1   1   8      175.02      192.84      4.45 o 
   0   1   8      363.63      328.68      6.94 o 
   1   1   8     2693.61     2515.42     20.56 o 
   2   1   8     1377.86     1379.44     13.25 o 
   3   1   8       65.33       70.13      2.58 o 
   4   1   8      211.30      203.69      4.25 o 
   5   1   8       71.50       68.23      3.67 o 
   6   1   8      232.27      238.05      6.68 o 
   7   1   8      204.62      188.71      9.56 o 
   8   1   8       85.80       75.83      7.04 o 
   9   1   8       14.63       19.90      5.00 o 
  -7   2   8      276.20      274.09     12.56 o 
  -6   2   8      381.92      374.48      9.71 o 
  -5   2   8      140.53      151.94      4.63 o 
  -4   2   8      273.63      283.47      6.09 o 
  -3   2   8      954.61      944.35     11.60 o 
  -2   2   8     1477.30     1444.68     14.71 o 
  -1   2   8      183.23      188.92      4.49 o 
   0   2   8      111.44      117.34      3.44 o 
   1   2   8        0.54        0.42      0.80 o 
   2   2   8      624.23      572.49      7.62 o 
   3   2   8     1727.10     1771.87     17.18 o 
   4   2   8     1670.58     1722.22     15.40 o 
   5   2   8     1079.48     1067.49     14.90 o 
   6   2   8       43.63       44.64      3.16 o 
   7   2   8      512.87      498.92     15.81 o 
   8   2   8       34.07       38.81      5.41 o 
   9   2   8       48.29       43.00      6.12 o 
  -6   3   8        7.33        6.59      2.29 o 
  -5   3   8       20.30       22.55      2.33 o 
  -4   3   8       41.38       54.73      3.08 o 
  -3   3   8       16.56       15.00      2.31 o 
  -2   3   8      430.39      433.12      7.33 o 
  -1   3   8      769.95      815.92     10.26 o 
   0   3   8      531.15      449.28      7.00 o 
   1   3   8      600.35      575.70      7.94 o 
   2   3   8      447.35      422.99      6.50 o 
   3   3   8      195.81      192.84      4.22 o 
   4   3   8      358.66      341.50      5.62 o 
   5   3   8       11.29       16.68      2.16 o 
   6   3   8       68.10       74.93      6.23 o 
   7   3   8      853.90      808.88     20.92 o 
   8   3   8      557.34      522.94     17.34 o 
   9   3   8      172.84      167.50     10.55 o 
  -6   4   8      135.27      143.13      9.02 o 
  -5   4   8      119.25      116.62      4.45 o 
  -4   4   8        1.60       -0.13      1.09 o 
  -3   4   8       32.59       33.91      3.78 o 
  -2   4   8      212.47      193.90      4.99 o 
  -1   4   8      689.55      706.74     16.10 o 
   0   4   8       24.73       24.95      2.15 o 
   1   4   8      419.87      407.69      6.71 o 
   2   4   8     2762.46     2807.19     22.90 o 
   3   4   8     1354.09     1367.65     13.59 o 
   4   4   8      175.09      166.53      4.38 o 
   5   4   8      794.30      800.30     14.25 o 
   6   4   8      166.49      162.25      8.86 o 
   7   4   8       31.51       36.93      5.10 o 
   8   4   8      128.06      140.36      9.11 o 
   9   4   8        3.62        1.43      2.89 o 
  -5   5   8      396.56      412.86     10.64 o 
  -4   5   8      367.14      364.52      9.55 o 
  -3   5   8      124.94      137.79      4.52 o 
  -2   5   8       87.62       94.89      3.68 o 
  -1   5   8       50.64       52.99      2.83 o 
   0   5   8       19.07       14.64      1.75 o 
   1   5   8      526.74      540.73      8.17 o 
   2   5   8      577.33      614.78     10.49 o 
   3   5   8      338.93      339.68      6.88 o 
   4   5   8      194.38      174.55      4.33 o 
   5   5   8      536.14      518.44     10.03 o 
   6   5   8       55.24       53.19      5.73 o 
   7   5   8      368.85      386.88     14.54 o 
   8   5   8      127.83      162.67     10.18 o 
   9   5   8       84.87       59.34      7.13 o 
  -4   6   8       56.99       70.79      4.86 o 
  -3   6   8        0.62        1.08      1.60 o 
  -2   6   8      375.86      390.79     12.36 o 
  -1   6   8      990.10     1039.46     13.02 o 
   0   6   8      518.85      477.16      8.08 o 
   1   6   8      264.58      291.50      6.10 o 
   2   6   8       78.03       78.46      3.17 o 
   3   6   8       19.84       21.71      1.93 o 
   4   6   8       29.41       32.92      3.85 o 
   5   6   8        0.18        1.00      1.31 o 
   6   6   8       17.60       16.15      3.94 o 
   7   6   8      124.06      131.98      8.80 o 
   8   6   8      975.84      983.27     25.65 o 
   9   6   8      636.16      627.46     21.04 o 
  -3   7   8        1.10        0.68      1.68 o 
  -2   7   8        3.59        2.74      4.05 o 
  -1   7   8        0.52       -0.09      1.33 o 
   0   7   8       61.08       59.61      4.13 o 
   1   7   8      626.90      581.74      9.25 o 
   2   7   8      389.40      402.10      7.46 o 
   3   7   8      179.50      176.49      5.40 o 
   4   7   8      401.24      392.76      7.19 o 
   5   7   8      569.37      546.64     10.99 o 
   6   7   8       20.79       22.82      4.54 o 
   7   7   8        0.07        1.75      2.52 o 
   8   7   8       49.80       49.25      6.56 o 
   9   7   8       19.49       25.34      5.55 o 
  -2   8   8       27.64       24.92      3.46 o 
  -1   8   8        2.31        1.23      1.90 o 
   0   8   8        5.16        3.72      1.91 o 
   1   8   8       45.61       54.73      4.18 o 
   2   8   8      228.27      233.45      7.49 o 
   3   8   8      408.12      417.54      7.89 o 
   4   8   8      208.69      204.20      5.42 o 
   5   8   8      522.42      551.75     11.53 o 
   6   8   8       76.76       72.49      6.83 o 
   7   8   8       32.33       37.02      5.66 o 
   8   8   8       46.85       57.62      7.13 o 
   0   9   8      244.47      241.99      8.62 o 
   1   9   8      119.04      125.27      6.17 o 
   2   9   8       10.05       13.61      4.49 o 
   3   9   8       36.02       40.42      3.66 o 
   4   9   8       19.39       18.28      2.84 o 
   5   9   8       89.22       87.13      6.87 o 
   6   9   8       64.69       58.81      6.62 o 
   7   9   8        0.36        1.49      3.04 o 
   3  10   8      456.94      480.64     12.00 o 
   4  10   8      380.30      386.42     10.46 o 
  -5  -7   9      116.71      118.56      9.28 o 
  -4  -7   9       32.59       38.10      5.92 o 
  -3  -7   9       37.66       39.68      4.12 o 
  -2  -7   9      134.38      142.81      6.69 o 
  -1  -7   9        9.30        5.28      2.45 o 
   0  -7   9        3.52        1.74      2.08 o 
   1  -7   9       26.89       30.62     12.07 o 
  -6  -6   9        0.84        2.49      2.17 o 
  -5  -6   9        3.54        2.13      3.13 o 
  -4  -6   9       64.90       58.11      6.51 o 
  -3  -6   9        1.97        2.77      1.92 o 
  -2  -6   9      169.78      186.19      7.20 o 
  -1  -6   9      432.96      428.01     10.93 o 
   0  -6   9       91.27       82.03      5.29 o 
   1  -6   9       21.94       18.83      3.21 o 
   2  -6   9       93.13       96.00      5.62 o 
   3  -6   9       53.87       55.66      4.83 o 
  -7  -5   9      126.25      138.70      6.70 o 
  -6  -5   9       37.32       34.45      6.15 o 
  -5  -5   9      341.71      311.95      8.99 o 
  -4  -5   9      114.39      117.12      4.42 o 
  -3  -5   9       50.15       50.00      6.48 o 
  -2  -5   9       83.25       77.82      4.58 o 
  -1  -5   9       40.58       38.76      3.82 o 
   0  -5   9       42.28       31.51      3.33 o 
   1  -5   9       46.34       54.10      4.19 o 
   2  -5   9      159.99      166.10      6.75 o 
   3  -5   9      164.85      157.67      8.39 o 
   4  -5   9       37.84       29.75      5.60 o 
  -7  -4   9      100.46       94.13      5.52 o 
  -6  -4   9       40.96       56.97      4.41 o 
  -5  -4   9       47.34       45.58      3.81 o 
  -4  -4   9      459.90      441.90      8.14 o 
  -3  -4   9       22.22       19.49      2.13 o 
  -2  -4   9      183.38      174.55      6.11 o 
  -1  -4   9        2.46        3.15      1.66 o 
   0  -4   9      146.47      127.03      5.49 o 
   1  -4   9      102.63      105.68      5.06 o 
   2  -4   9       92.02       77.37      4.53 o 
   3  -4   9       24.88       21.96      2.94 o 
   4  -4   9       96.64       85.56      7.58 o 
   5  -4   9       85.03       85.51      7.89 o 
   6  -4   9        2.73        5.49      3.54 o 
  -7  -3   9       14.93        8.96      2.57 o 
  -6  -3   9       42.48       42.81      3.99 o 
  -5  -3   9      192.39      198.51      7.09 o 
  -4  -3   9      226.24      222.58      5.59 o 
  -3  -3   9        0.59        1.99      1.18 o 
  -2  -3   9       64.65       68.26      3.07 o 
  -1  -3   9      585.97      575.77      8.76 o 
   0  -3   9     1235.40     1199.78     13.39 o 
   1  -3   9      432.78      429.91     10.83 o 
   2  -3   9        6.22        8.79      2.20 o 
   3  -3   9       65.75       63.40      3.99 o 
   4  -3   9      116.67      120.08      8.10 o 
   5  -3   9       18.56       18.97      4.25 o 
   6  -3   9      186.78      202.31     11.05 o 
  -7  -2   9       93.38      102.95      5.63 o 
  -6  -2   9      119.83      110.14     10.23 o 
  -5  -2   9     1240.59     1252.94     18.75 o 
  -4  -2   9      706.61      725.01     13.91 o 
  -3  -2   9      312.88      307.32     10.41 o 
  -2  -2   9     1107.73     1089.32     12.75 o 
  -1  -2   9        1.93        1.77      1.06 o 
   0  -2   9       10.66        8.08      1.47 o 
   1  -2   9      375.81      369.97      6.58 o 
   2  -2   9     1225.04     1209.85     13.14 o 
   3  -2   9      596.57      598.51      8.67 o 
   4  -2   9        7.12        3.46      2.50 o 
   5  -2   9       32.76       16.67      3.88 o 
   6  -2   9       43.56       42.19      5.41 o 
  -7  -1   9        6.76        3.95      2.15 o 
  -6  -1   9       19.72       23.58      3.25 o 
  -5  -1   9       49.25       42.98      3.71 o 
  -4  -1   9      390.86      382.94      7.25 o 
  -3  -1   9       78.06       73.73      3.22 o 
  -2  -1   9     1145.68     1137.76     12.98 o 
  -1  -1   9       42.49       43.30      2.46 o 
   0  -1   9      864.83      850.54     10.49 o 
   1  -1   9      500.17      512.59      7.69 o 
   2  -1   9        8.15       13.04      1.56 o 
   3  -1   9        0.64        0.82      0.92 o 
   4  -1   9      124.22      108.21      4.53 o 
   5  -1   9      311.36      313.41      7.89 o 
   6  -1   9      509.28      478.74     15.10 o 
  -7   0   9      175.50      188.93     11.37 o 
  -6   0   9       12.93       13.64      4.05 o 
  -5   0   9       15.62       18.54      2.71 o 
  -4   0   9      190.40      197.15      5.20 o 
  -3   0   9      474.78      497.77     14.80 o 
  -2   0   9      252.24      252.11     11.20 o 
  -1   0   9        3.22        4.70      1.20 o 
   0   0   9      269.13      275.48      5.53 o 
   1   0   9      788.50      739.65      9.48 o 
   2   0   9      130.27      120.13      3.55 o 
   3   0   9      680.90      698.30      9.03 o 
   4   0   9      742.83      740.92     12.17 o 
   5   0   9        8.41       11.81      2.21 o 
   6   0   9      100.35       94.32      4.64 o 
   7   0   9      113.60      103.58      7.45 o 
  -7   1   9      120.56      111.64      9.02 o 
  -6   1   9      362.88      347.89      9.65 o 
  -5   1   9      492.07      513.26     20.13 o 
  -4   1   9      188.30      168.01      4.86 o 
  -3   1   9      128.59      118.42      3.94 o 
  -2   1   9      380.16      405.30      7.14 o 
  -1   1   9       38.12       41.95      2.94 o 
   0   1   9      336.81      329.62      7.31 o 
   1   1   9     1139.68     1178.01     12.63 o 
   2   1   9     1792.94     1719.63     16.10 o 
   3   1   9      600.78      615.94      8.31 o 
   4   1   9      101.30      105.60      4.41 o 
   5   1   9      619.98      638.77     14.89 o 
   6   1   9      204.02      202.26      6.41 o 
   7   1   9       62.50       47.06      5.58 o 
   8   1   9        1.24        1.87      2.86 o 
   9   1   9        3.47        1.61      3.41 o 
  -6   2   9       41.95       40.38      3.96 o 
  -5   2   9       28.79       24.06      3.25 o 
  -4   2   9      424.59      436.06      8.03 o 
  -3   2   9      821.47      811.28     13.58 o 
  -2   2   9     2625.67     2557.02     22.59 o 
  -1   2   9       59.93       62.38      3.32 o 
   0   2   9       88.38       85.95      3.16 o 
   1   2   9        9.36       11.33      1.53 o 
   2   2   9      697.65      670.80     12.81 o 
   3   2   9        1.66        1.62      0.91 o 
   4   2   9       27.95       28.16      2.00 o 
   5   2   9       35.12       43.77      3.18 o 
   6   2   9      183.20      180.36      6.03 o 
   7   2   9      871.77      877.07     22.38 o 
   8   2   9      247.47      278.59     12.82 o 
   9   2   9       69.03       63.37      7.29 o 
  -6   3   9      132.36      141.25      6.43 o 
  -5   3   9       19.64       16.73      2.22 o 
  -4   3   9       45.92       48.43      3.01 o 
  -3   3   9       30.99       28.66      3.33 o 
  -2   3   9       43.71       53.49      2.90 o 
  -1   3   9      149.22      130.32      4.02 o 
   0   3   9      144.18      136.86      4.00 o 
   1   3   9      663.52      646.88      8.95 o 
   2   3   9      432.19      452.52      7.18 o 
   3   3   9     1122.91     1123.36     12.18 o 
   4   3   9      473.75      471.13      8.32 o 
   5   3   9      444.92      482.59      9.81 o 
   6   3   9        2.61        5.70      2.95 o 
   7   3   9       52.48       55.74      6.15 o 
   8   3   9       16.83       17.71      4.53 o 
   9   3   9       81.82       85.31      8.13 o 
  -5   4   9      158.96      165.16      5.44 o 
  -4   4   9      279.15      277.81     10.16 o 
  -3   4   9       27.85       25.51      2.37 o 
  -2   4   9      469.27      468.10      8.22 o 
  -1   4   9       92.79       88.44      4.61 o 
   0   4   9       18.70       19.55      1.96 o 
   1   4   9      242.40      243.88      8.88 o 
   2   4   9      357.07      357.94      6.46 o 
   3   4   9     2247.56     2232.66     19.74 o 
   4   4   9      154.20      155.15      4.07 o 
   5   4   9       33.83       33.59      2.94 o 
   6   4   9        8.59       13.02      3.41 o 
   7   4   9      140.46      146.57      9.12 o 
   8   4   9       23.92       27.93      5.16 o 
   9   4   9        0.06        2.34      3.39 o 
  -5   5   9       32.42       35.71      3.79 o 
  -4   5   9       76.41       68.54      4.58 o 
  -3   5   9      271.85      252.10      6.33 o 
  -2   5   9     1022.50      945.35     12.56 o 
  -1   5   9      414.85      408.86      7.65 o 
   0   5   9       14.28       13.97      1.79 o 
   1   5   9      182.03      176.93      5.73 o 
   2   5   9       24.27       25.24      2.07 o 
   3   5   9      865.69      840.62     10.69 o 
   4   5   9      103.31       96.59      3.37 o 
   5   5   9       17.88       13.48      2.24 o 
   6   5   9      179.28      182.70      9.77 o 
   7   5   9      304.51      290.48     13.05 o 
   8   5   9      433.11      440.19     16.78 o 
   9   5   9      123.52      155.44     10.55 o 
  -4   6   9       24.86       29.75      3.59 o 
  -3   6   9       21.31       18.48      2.90 o 
  -2   6   9      153.60      156.80      6.37 o 
  -1   6   9       15.28       13.23      1.88 o 
   0   6   9        9.74        5.86      1.42 o 
   1   6   9       27.46       27.78      2.31 o 
   2   6   9      499.42      495.55     10.51 o 
   3   6   9      949.47      947.23     11.87 o 
   4   6   9      134.73      132.44      6.00 o 
   5   6   9      133.27      131.74      6.74 o 
   6   6   9       14.22       20.87      4.25 o 
   7   6   9        3.10        4.07      2.92 o 
   8   6   9      111.49      101.37      8.77 o 
   9   6   9      208.30      197.20     12.01 o 
  -3   7   9       33.65       35.95      3.95 o 
  -2   7   9       86.13       92.87      5.34 o 
  -1   7   9      217.37      210.51      7.51 o 
   0   7   9      487.97      501.21     11.44 o 
   1   7   9       96.76       83.15      3.61 o 
   2   7   9       85.42       82.74      3.54 o 
   3   7   9      119.94      119.20      6.62 o 
   4   7   9       93.78       91.75      4.20 o 
   5   7   9      768.32      752.91     13.63 o 
   6   7   9       80.61       84.03      7.32 o 
   7   7   9       15.24       12.40      3.93 o 
   8   7   9       72.73       99.94      9.04 o 
   9   7   9       42.78       36.26      6.40 o 
  -1   8   9       76.71       85.42      5.43 o 
   0   8   9        4.61        4.21      1.93 o 
   1   8   9       57.43       51.92      4.11 o 
   2   8   9       29.87       37.98      3.60 o 
   3   8   9       16.19       19.58      2.26 o 
   4   8   9       28.72       31.11      3.48 o 
   5   8   9        9.94       10.66      2.31 o 
   6   8   9       18.82       16.43      4.22 o 
   7   8   9       10.71       10.21      3.94 o 
   8   8   9      300.76      301.86     14.69 o 
   0   9   9        0.48       -0.36      1.78 o 
   1   9   9       23.30       17.97      6.94 o 
   2   9   9       40.88       46.86      4.24 o 
   3   9   9       46.81       54.33      4.23 o 
   4   9   9      209.66      216.80      7.51 o 
   5   9   9      233.87      237.58     11.10 o 
   6   9   9        0.45        0.50      2.37 o 
   7   9   9       22.34       14.74      4.69 o 
  -3  -7  10       28.04       22.20      5.43 o 
  -2  -7  10       53.83       58.07      4.99 o 
  -1  -7  10      123.98      124.16      6.59 o 
   0  -7  10        8.33        6.85      2.78 o 
  -5  -6  10       44.39       34.48      5.76 o 
  -4  -6  10       79.53       72.64      7.48 o 
  -3  -6  10      125.30      118.47      6.09 o 
  -2  -6  10       33.30       30.63      3.76 o 
  -1  -6  10       40.16       47.24      4.33 o 
   0  -6  10      293.11      309.84      9.74 o 
   1  -6  10      194.32      214.63      8.16 o 
   2  -6  10      154.79      161.63      8.27 o 
  -6  -5  10       13.89       16.61      3.21 o 
  -5  -5  10      203.17      227.29      8.08 o 
  -4  -5  10      391.43      402.31     18.39 o 
  -3  -5  10      172.15      177.95      6.96 o 
  -2  -5  10      396.89      394.37     10.37 o 
  -1  -5  10      434.30      421.84     10.71 o 
   0  -5  10       46.49       48.22      6.64 o 
   1  -5  10        2.43        2.95      1.86 o 
   2  -5  10       14.04        9.71      2.53 o 
   3  -5  10       14.98       15.34      3.17 o 
   4  -5  10       42.20       35.77      6.15 o 
  -6  -4  10        5.69        4.32      2.22 o 
  -5  -4  10        9.03        6.55      2.37 o 
  -4  -4  10      120.62      122.72      4.55 o 
  -3  -4  10      164.54      179.73      5.28 o 
  -2  -4  10      167.04      166.77      5.03 o 
  -1  -4  10      223.69      219.03      7.39 o 
   0  -4  10      117.60      125.94     12.21 o 
   1  -4  10       30.90       37.00      3.51 o 
   2  -4  10      279.76      269.34     11.31 o 
   3  -4  10      290.26      293.72     10.24 o 
   4  -4  10      103.48      113.36      8.59 o 
   5  -4  10        1.94        3.07      3.46 o 
  -7  -3  10       76.50       76.84      5.38 o 
  -6  -3  10       25.67       30.73      3.67 o 
  -5  -3  10      473.90      462.87     11.27 o 
  -4  -3  10      146.81      156.89      4.98 o 
  -3  -3  10        8.60        8.04      1.60 o 
  -2  -3  10      173.90      171.94      4.91 o 
  -1  -3  10       91.80       95.99      3.71 o 
   0  -3  10      205.67      202.60      5.25 o 
   1  -3  10      285.49      274.90     14.63 o 
   2  -3  10      385.94      386.39      9.48 o 
   3  -3  10      109.22      114.38      6.42 o 
   4  -3  10      163.92      172.64      9.80 o 
   5  -3  10       92.01       84.29      7.55 o 
   6  -3  10      147.05      145.39      9.95 o 
  -7  -2  10       40.27       45.94      4.38 o 
  -6  -2  10       31.16       29.16      3.56 o 
  -5  -2  10      432.09      441.62     10.90 o 
  -4  -2  10     1218.10     1170.37     14.35 o 
  -3  -2  10      653.70      652.93     10.01 o 
  -2  -2  10      420.48      437.50      7.88 o 
  -1  -2  10      652.74      655.92     10.10 o 
   0  -2  10      840.48      797.34     11.15 o 
   1  -2  10       42.62       36.36      2.43 o 
   2  -2  10      118.21      113.77      3.89 o 
   3  -2  10      173.51      168.92      8.62 o 
   4  -2  10      176.95      171.36      9.19 o 
   5  -2  10      202.39      208.81     10.37 o 
   6  -2  10       26.52       28.32      5.10 o 
  -7  -1  10       13.23        6.37      2.49 o 
  -6  -1  10      148.13      154.01      6.64 o 
  -5  -1  10       38.16       39.08      3.80 o 
  -4  -1  10      323.37      328.46      7.04 o 
  -3  -1  10      128.77      120.03      5.29 o 
  -2  -1  10       64.10       65.72      3.22 o 
  -1  -1  10      153.82      152.91      4.49 o 
   0  -1  10      668.42      663.37      9.50 o 
   1  -1  10      697.07      704.38      9.71 o 
   2  -1  10      870.97      858.27     10.93 o 
   3  -1  10       43.66       51.23      3.00 o 
   4  -1  10      306.72      326.38      9.46 o 
   5  -1  10       15.60       14.64      3.67 o 
   6  -1  10        5.46        8.12      3.25 o 
  -7   0  10       91.41       94.25      5.81 o 
  -6   0  10      122.26      142.86      6.49 o 
  -5   0  10       87.50       97.33      5.14 o 
  -4   0  10       46.78       42.34      3.40 o 
  -3   0  10      119.32      107.60      3.99 o 
  -2   0  10       15.46       19.22      2.64 o 
  -1   0  10        5.83        5.11      1.29 o 
   0   0  10       57.50       51.90      2.73 o 
   1   0  10      349.87      350.89      8.62 o 
   2   0  10     1183.49     1237.29     13.48 o 
   3   0  10      301.81      301.70      5.98 o 
   4   0  10      265.56      247.83      9.69 o 
   5   0  10      741.37      734.99     12.94 o 
   6   0  10      429.56      430.18     10.04 o 
   7   0  10      132.40      141.91      8.88 o 
  -6   1  10        0.42        1.49      1.94 o 
  -5   1  10      240.12      212.62     11.52 o 
  -4   1  10      859.18      831.93     11.81 o 
  -3   1  10      564.96      591.72      9.51 o 
  -2   1  10      167.41      164.68      4.75 o 
  -1   1  10      294.15      278.13      6.07 o 
   0   1  10      461.92      444.33      7.52 o 
   1   1  10       19.20       21.54      1.92 o 
   2   1  10        0.46       -0.25      1.16 o 
   3   1  10      166.51      172.44      5.64 o 
   4   1  10        0.63        0.60      1.30 o 
   5   1  10      567.45      535.36     10.72 o 
   6   1  10      437.83      427.15      9.87 o 
   7   1  10      280.64      279.06     12.17 o 
   8   1  10        2.02       -1.27      2.48 o 
  -6   2  10       34.53       34.71      3.83 o 
  -5   2  10       11.29       18.21      5.47 o 
  -4   2  10       19.25       24.01      2.43 o 
  -3   2  10       49.62       39.66      2.77 o 
  -2   2  10      393.33      399.44      7.53 o 
  -1   2  10      260.73      255.40      6.03 o 
   0   2  10      477.13      475.90      7.91 o 
   1   2  10      364.94      365.56      6.74 o 
   2   2  10     1460.78     1420.93     14.78 o 
   3   2  10      695.91      702.83     12.08 o 
   4   2  10      692.60      694.01     13.57 o 
   5   2  10       13.02        8.40      2.02 o 
   6   2  10       13.52       13.18      6.11 o 
   7   2  10        5.89        6.43      3.31 o 
   8   2  10      106.29      110.75      8.62 o 
   9   2  10       69.87       77.13      8.10 o 
  -5   3  10       23.17       27.92      3.54 o 
  -4   3  10      150.96      167.31      7.43 o 
  -3   3  10      258.87      253.41      6.26 o 
  -2   3  10      699.75      699.77     10.44 o 
  -1   3  10      267.03      289.55      8.61 o 
   0   3  10       35.37       41.15      2.60 o 
   1   3  10       48.64       46.05      2.64 o 
   2   3  10       42.75       47.42      2.64 o 
   3   3  10      383.81      374.27     10.13 o 
   4   3  10       11.00       14.44      3.00 o 
   5   3  10      119.91      126.60      5.24 o 
   6   3  10      211.43      205.64      6.71 o 
   7   3  10      630.54      615.74     18.89 o 
   8   3  10       58.61       72.98      7.47 o 
   9   3  10       25.13       28.91      5.86 o 
  -5   4  10       13.33       14.89      3.02 o 
  -4   4  10      115.04      117.60      4.59 o 
  -3   4  10      348.81      359.25      7.84 o 
  -2   4  10      336.13      289.64      6.67 o 
  -1   4  10       83.29       80.96      3.52 o 
   0   4  10        4.36        7.10      2.26 o 
   1   4  10      105.49      113.44      3.86 o 
   2   4  10      469.65      485.06     13.73 o 
   3   4  10        9.81       10.60      1.60 o 
   4   4  10       79.05       87.49      4.23 o 
   5   4  10       41.46       46.72      6.22 o 
   6   4  10        1.84        5.16      2.73 o 
   7   4  10      170.60      166.34      9.92 o 
   8   4  10       25.87       28.86      5.57 o 
   9   4  10       68.54      100.43      9.12 o 
  -4   5  10        6.91        9.14      2.02 o 
  -3   5  10        8.90        8.05      2.80 o 
  -2   5  10        4.56        3.60      2.52 o 
  -1   5  10       73.38       57.33      3.21 o 
   0   5  10       43.18       37.83      2.64 o 
   1   5  10        2.33        1.43      1.48 o 
   2   5  10      795.43      806.41     10.97 o 
   3   5  10      478.71      468.62     14.05 o 
   4   5  10       84.52       82.99      4.22 o 
   5   5  10        1.18        0.90      1.36 o 
   6   5  10        4.33        4.95      2.95 o 
   7   5  10        0.84       -0.63      2.47 o 
   8   5  10       10.64        8.02      3.86 o 
   9   5  10       21.33       17.69      5.31 o 
  -3   6  10      158.68      176.47      9.37 o 
  -2   6  10      654.62      648.58     10.89 o 
  -1   6  10      125.39      126.76      4.60 o 
   0   6  10       13.76       15.70      2.06 o 
   1   6  10       49.86       57.38      3.17 o 
   2   6  10      146.94      151.77      4.71 o 
   3   6  10      861.86      847.36     12.96 o 
   4   6  10      335.29      350.57      6.97 o 
   5   6  10      167.27      176.53      6.38 o 
   6   6  10        1.30       -1.10      2.06 o 
   7   6  10      591.23      637.02     20.19 o 
   8   6  10      195.73      202.30     11.90 o 
   9   6  10       19.68       27.84      6.05 o 
  -2   7  10      187.40      200.28     12.31 o 
  -1   7  10      272.47      294.84      9.15 o 
   0   7  10      136.59      131.01     16.79 o 
   1   7  10      273.02      262.92      7.56 o 
   2   7  10      422.14      420.42     11.88 o 
   3   7  10       77.80       78.93      3.62 o 
   4   7  10      318.79      320.04      6.97 o 
   5   7  10        3.04        1.23      1.61 o 
   6   7  10       12.33        7.84      3.52 o 
   7   7  10      136.95      131.02      9.56 o 
   8   7  10       33.11       34.36      6.20 o 
  -1   8  10       37.15       32.65      3.95 o 
   0   8  10        5.91        3.66      2.10 o 
   1   8  10       97.08      101.21      5.55 o 
   2   8  10      221.22      213.10      7.54 o 
   3   8  10      222.67      227.48      8.23 o 
   4   8  10      701.31      717.78     11.13 o 
   5   8  10      493.81      509.17     11.53 o 
   6   8  10       91.47       97.34      7.61 o 
   7   8  10       66.16       48.60      6.59 o 
   1   9  10        2.05       -0.40      1.84 o 
   2   9  10        0.05        2.51      2.11 o 
   3   9  10       17.85       18.06      3.03 o 
   4   9  10      119.08      113.10      5.65 o 
   5   9  10      173.36      170.94      7.01 o 
   6   9  10        8.91       12.69      4.20 o 
  -4  -6  11       73.60       72.46      7.66 o 
  -3  -6  11      399.66      402.28     11.27 o 
  -2  -6  11      342.19      350.04     10.66 o 
  -1  -6  11        5.63        1.30      5.32 o 
   0  -6  11        0.11        2.02      2.02 o 
   1  -6  11        4.72        2.99      2.33 o 
  -5  -5  11        2.52        1.42      2.35 o 
  -4  -5  11       91.66      106.42      8.28 o 
  -3  -5  11       82.18       71.52      4.92 o 
  -2  -5  11      266.31      271.69      8.82 o 
  -1  -5  11      359.00      351.91     10.22 o 
   0  -5  11      617.06      620.26     17.12 o 
   1  -5  11       52.56       58.51      4.69 o 
   2  -5  11       22.07       15.75      3.24 o 
   3  -5  11       39.19       39.82      6.35 o 
  -6  -4  11       23.53       34.53      7.28 o 
  -5  -4  11      138.68      132.79      6.34 o 
  -4  -4  11       55.12       51.22      4.27 o 
  -3  -4  11       41.28       38.35      2.98 o 
  -2  -4  11        8.25        5.88      3.12 o 
  -1  -4  11        0.09       -0.53      1.73 o 
   0  -4  11      129.35      123.07      5.81 o 
   1  -4  11      189.95      196.00     10.45 o 
   2  -4  11       88.54       82.34      5.12 o 
   3  -4  11      181.76      184.44      9.50 o 
   4  -4  11      183.56      196.83     11.54 o 
  -6  -3  11        0.87       -0.98      1.95 o 
  -5  -3  11       34.50       35.69      6.66 o 
  -4  -3  11      444.98      432.76      8.60 o 
  -3  -3  11      171.71      180.45      5.42 o 
  -2  -3  11       39.95       46.87      3.05 o 
  -1  -3  11      173.27      156.49      4.93 o 
   0  -3  11      205.36      222.89      5.78 o 
   1  -3  11       38.52       34.92      4.24 o 
   2  -3  11       49.95       58.60      4.23 o 
   3  -3  11      226.83      215.85      7.45 o 
   4  -3  11      460.62      473.69     16.83 o 
   5  -3  11      294.59      273.41     13.07 o 
  -6  -2  11        0.25       -2.07      1.91 o 
  -5  -2  11       25.80       26.18      3.51 o 
  -4  -2  11       34.02       35.91      2.88 o 
  -3  -2  11       12.86       13.24      1.98 o 
  -2  -2  11      195.05      199.98      5.52 o 
  -1  -2  11      100.29       91.28      4.57 o 
   0  -2  11      180.26      183.79      5.13 o 
   1  -2  11      351.33      381.06      7.40 o 
   2  -2  11      980.36      950.21     12.28 o 
   3  -2  11       26.66       23.79      2.89 o 
   4  -2  11       35.97       43.84      5.66 o 
   5  -2  11       70.28       70.98      7.08 o 
   6  -2  11       36.01       31.85      5.54 o 
  -6  -1  11        1.08        1.69      2.35 o 
  -5  -1  11      327.95      311.22      9.44 o 
  -4  -1  11      195.11      191.29      5.65 o 
  -3  -1  11       21.68       26.48      4.44 o 
  -2  -1  11        6.41        6.91      2.88 o 
  -1  -1  11      141.75      137.12      4.51 o 
   0  -1  11       17.52       16.62      1.96 o 
   1  -1  11      235.94      235.89      5.70 o 
   2  -1  11      123.76      125.52      4.20 o 
   3  -1  11       97.89       92.37      3.74 o 
   4  -1  11      541.87      538.62     29.16 o 
   5  -1  11      831.45      845.32     21.80 o 
   6  -1  11      160.48      172.01      9.87 o 
  -6   0  11        0.21       -0.18      1.95 o 
  -5   0  11       13.71       16.44      3.06 o 
  -4   0  11      308.58      285.60      6.93 o 
  -3   0  11       95.86      100.55      4.09 o 
  -2   0  11       33.68       40.52      5.43 o 
  -1   0  11       61.51       66.57      4.22 o 
   0   0  11       51.00       47.36      2.85 o 
   1   0  11       92.92       91.57      3.60 o 
   2   0  11        0.15        0.74      1.10 o 
   3   0  11       10.95       13.79      1.84 o 
   4   0  11       13.78        5.93      1.99 o 
   5   0  11      164.29      153.99      6.05 o 
   6   0  11       58.38       59.20      4.27 o 
  -6   1  11        0.86        1.26      2.06 o 
  -5   1  11       34.38       28.40      3.60 o 
  -4   1  11       49.51       57.33      3.41 o 
  -3   1  11       90.08       85.88      6.36 o 
  -2   1  11      179.07      176.66      8.97 o 
  -1   1  11       64.52       67.37      5.80 o 
   0   1  11      233.85      257.14      5.99 o 
   1   1  11      302.71      321.01     10.67 o 
   2   1  11       97.32       95.70      3.61 o 
   3   1  11        0.92        1.45      1.09 o 
   4   1  11      123.10      125.45      5.25 o 
   5   1  11       49.75       59.57      4.05 o 
   6   1  11        0.56        2.48      1.70 o 
   7   1  11       35.70       52.40      6.10 o 
   8   1  11       39.32       54.62      6.72 o 
  -5   2  11       72.62       72.87      5.11 o 
  -4   2  11      419.42      424.97     10.53 o 
  -3   2  11      738.80      725.24     11.24 o 
  -2   2  11      625.62      596.93      9.86 o 
  -1   2  11       10.43        9.56      1.65 o 
   0   2  11       37.12       37.93      2.73 o 
   1   2  11      165.52      163.52      4.71 o 
   2   2  11      330.80      327.72      8.71 o 
   3   2  11       20.53       15.47      1.95 o 
   4   2  11       82.00       83.31      5.79 o 
   5   2  11      435.06      452.68     10.25 o 
   6   2  11      176.61      189.53     14.55 o 
   7   2  11       20.61       23.71      4.93 o 
   8   2  11        2.98        1.66      3.10 o 
  -5   3  11       41.85       44.67      4.35 o 
  -4   3  11      235.81      236.93      6.51 o 
  -3   3  11      201.42      218.75      8.08 o 
  -2   3  11      514.63      493.07      8.98 o 
  -1   3  11      486.23      487.72      8.74 o 
   0   3  11      940.62      917.23     12.21 o 
   1   3  11       72.21       75.58      4.29 o 
   2   3  11        1.63        5.74      1.39 o 
   3   3  11      102.52       97.01      4.58 o 
   4   3  11        9.07        6.13      1.80 o 
   5   3  11      425.80      415.83      9.82 o 
   6   3  11       95.12      109.39      5.28 o 
   7   3  11      251.77      260.60     12.50 o 
   8   3  11       43.74       45.92      6.48 o 
  -4   4  11       17.96       15.67      2.38 o 
  -3   4  11      109.42      104.72      4.41 o 
  -2   4  11        0.25        0.84      1.24 o 
  -1   4  11       79.04       78.25      3.59 o 
   0   4  11       17.67       18.65      2.17 o 
   1   4  11       45.34       41.52      2.76 o 
   2   4  11      774.90      755.39     10.73 o 
   3   4  11      940.62      951.04     12.16 o 
   4   4  11      108.96       96.93      4.80 o 
   5   4  11       55.92       52.97      3.88 o 
   6   4  11       72.32       71.01      4.46 o 
   7   4  11       26.89       17.47      4.56 o 
   8   4  11        0.37       -2.55      2.30 o 
  -3   5  11       60.71       50.50      3.44 o 
  -2   5  11      453.51      433.65      8.77 o 
  -1   5  11       39.00       37.64      2.93 o 
   0   5  11        6.08        4.00      1.68 o 
   1   5  11       76.03       66.97      3.41 o 
   2   5  11       28.30       29.27      2.44 o 
   3   5  11      249.64      238.57      5.82 o 
   4   5  11      757.00      768.59     10.82 o 
   5   5  11      611.58      639.77     16.06 o 
   6   5  11      432.82      402.13     15.47 o 
   7   5  11      272.44      261.48     12.89 o 
   8   5  11       19.59       20.71      5.00 o 
  -3   6  11       30.00       38.19      4.07 o 
  -2   6  11      313.25      304.73      7.58 o 
  -1   6  11      169.76      170.26      5.50 o 
   0   6  11      146.26      149.68      5.76 o 
   1   6  11      202.84      210.31      6.34 o 
   2   6  11      170.61      168.91      5.17 o 
   3   6  11        7.26        6.65      1.66 o 
   4   6  11        1.69        0.47      1.14 o 
   5   6  11       16.91       19.37      3.49 o 
   6   6  11      147.88      155.73      9.46 o 
   7   6  11      402.04      403.26     16.35 o 
   8   6  11       93.55       84.65      8.51 o 
  -1   7  11       41.19       43.28      4.23 o 
   0   7  11        7.64        8.89      2.31 o 
   1   7  11       77.94       79.18      3.96 o 
   2   7  11       61.66       54.32      3.34 o 
   3   7  11      423.11      417.90      8.32 o 
   4   7  11      442.64      465.59      8.71 o 
   5   7  11       77.37       83.95      4.95 o 
   6   7  11      150.80      163.91      9.97 o 
   7   7  11      124.76      132.68      9.64 o 
   8   7  11        0.04        0.13      3.20 o 
   0   8  11        4.11        1.09      1.93 o 
   1   8  11        0.55       -0.23      1.72 o 
   2   8  11        0.03        1.04      1.41 o 
   3   8  11       16.55       16.29      2.28 o 
   4   8  11       17.16       16.30      3.16 o 
   5   8  11       59.15       60.39      4.54 o 
   6   8  11      172.35      181.68     10.71 o 
   7   8  11      330.17      323.53     15.14 o 
   3   9  11       17.00       14.86      2.95 o 
   4   9  11        0.37        1.41      1.99 o 
   5   9  11       47.18       50.91      5.29 o 
  -4  -5  12       25.62       27.06      5.50 o 
  -3  -5  12      142.30      156.53      7.09 o 
  -2  -5  12       33.08       33.02      4.07 o 
  -1  -5  12        0.77        0.95      2.22 o 
   0  -5  12       26.06       30.01      3.93 o 
   1  -5  12       44.24       65.71      5.25 o 
   2  -5  12       88.96       83.16      5.85 o 
  -5  -4  12       23.17       24.31      7.75 o 
  -4  -4  12       35.20       31.11      3.83 o 
  -3  -4  12      124.43      134.72      5.07 o 
  -2  -4  12      142.49      151.78      6.72 o 
  -1  -4  12      128.46      139.22      6.40 o 
   0  -4  12        2.15       -0.28      1.74 o 
   1  -4  12       37.28       37.60      4.05 o 
   2  -4  12        0.25       -0.41      2.07 o 
   3  -4  12        6.63        4.51      3.64 o 
  -5  -3  12       13.37       13.91      4.20 o 
  -4  -3  12        5.31        3.95      2.04 o 
  -3  -3  12      129.32      137.21      4.97 o 
  -2  -3  12       74.60       81.27      4.01 o 
  -1  -3  12       69.75       74.10      3.78 o 
   0  -3  12       51.38       67.24      4.61 o 
   1  -3  12       41.57       39.62      3.77 o 
   2  -3  12        3.15        2.20      2.90 o 
   3  -3  12        1.97       -0.52      2.63 o 
   4  -3  12       31.22       33.21      5.75 o 
   5  -3  12       10.04       10.13      4.38 o 
  -5  -2  12      153.37      142.93      6.84 o 
  -4  -2  12      166.45      161.25      5.53 o 
  -3  -2  12       65.91       75.43      3.93 o 
  -2  -2  12        0.40        1.05      1.37 o 
  -1  -2  12       22.31       18.26      2.27 o 
   0  -2  12       28.64       34.33      2.74 o 
   1  -2  12       62.30       56.79      3.29 o 
   2  -2  12      140.33      134.19      8.85 o 
   3  -2  12      334.32      360.78     23.95 o 
   4  -2  12      716.66      662.73     20.11 o 
   5  -2  12        3.48        0.28      2.69 o 
   6  -2  12        5.32        6.12      3.60 o 
  -5  -1  12       41.57       45.71      4.45 o 
  -4  -1  12      176.89      169.36      5.55 o 
  -3  -1  12      274.67      262.26      6.75 o 
  -2  -1  12      458.77      446.80      8.66 o 
  -1  -1  12      546.44      547.12      9.49 o 
   0  -1  12      373.46      396.79      7.86 o 
   1  -1  12      426.71      412.40     12.67 o 
   2  -1  12        0.81       -0.27      1.18 o 
   3  -1  12       61.05       73.08      4.41 o 
   4  -1  12       47.16       46.72      3.93 o 
   5  -1  12      489.81      520.68     17.24 o 
   6  -1  12       27.05       30.32      5.26 o 
  -5   0  12      162.12      176.25      7.53 o 
  -4   0  12       11.66       13.22      2.43 o 
  -3   0  12        5.57        6.47      1.74 o 
  -2   0  12      158.60      164.45      5.26 o 
  -1   0  12      163.26      168.24      5.22 o 
   0   0  12      306.27      311.64      6.93 o 
   1   0  12      673.71      674.47     10.28 o 
   2   0  12      207.11      208.09      5.55 o 
   3   0  12       56.16       63.58      3.30 o 
   4   0  12      229.09      241.16      9.49 o 
   5   0  12      133.05      130.58      5.91 o 
   6   0  12      202.74      189.55      7.19 o 
  -5   1  12      214.71      211.22      8.19 o 
  -4   1  12      176.11      173.05      5.67 o 
  -3   1  12      320.12      323.05     12.69 o 
  -2   1  12        9.31        7.12      1.72 o 
  -1   1  12       14.79       16.06      2.49 o 
   0   1  12       94.01       92.92      3.97 o 
   1   1  12        0.54        1.13      1.30 o 
   2   1  12       68.55       75.12      4.36 o 
   3   1  12      141.81      132.19      4.42 o 
   4   1  12      403.93      398.96     19.58 o 
   5   1  12      347.88      360.14      9.52 o 
   6   1  12      108.63      106.55      8.55 o 
   7   1  12       41.67       46.73      6.07 o 
  -5   2  12       79.63       90.17      5.84 o 
  -4   2  12       28.33       25.02      3.89 o 
  -3   2  12      152.84      141.41      5.09 o 
  -2   2  12      615.02      599.53     10.30 o 
  -1   2  12      676.29      639.65     10.46 o 
   0   2  12      751.60      726.06     13.59 o 
   1   2  12      248.44      274.75      6.45 o 
   2   2  12       77.32       85.58      3.65 o 
   3   2  12      146.91      157.21      6.05 o 
   4   2  12      112.49      116.21      5.40 o 
   5   2  12      692.00      674.33     13.27 o 
   6   2  12       94.95       95.71      5.16 o 
   7   2  12      159.11      191.29     10.83 o 
   8   2  12        8.86       11.38      4.37 o 
  -4   3  12       13.99       12.87      2.23 o 
  -3   3  12       87.87       90.97      4.30 o 
  -2   3  12        8.61        5.40      1.66 o 
  -1   3  12        1.90        5.79      1.56 o 
   0   3  12      660.08      636.91     10.37 o 
   1   3  12     1285.56     1238.06     15.49 o 
   2   3  12      189.56      189.43      5.50 o 
   3   3  12       69.67       59.85      3.16 o 
   4   3  12      250.97      253.00      7.90 o 
   5   3  12       69.60       56.50      5.64 o 
   6   3  12       85.33       86.24      5.03 o 
   7   3  12       10.18       10.70      4.04 o 
   8   3  12        3.55        4.14      3.38 o 
  -4   4  12       64.29       71.72      4.98 o 
  -3   4  12      198.46      204.82      6.29 o 
  -2   4  12        0.93        0.55      1.37 o 
  -1   4  12        0.36       -0.70      1.06 o 
   0   4  12        0.04        1.59      1.25 o 
   1   4  12        2.44        3.49      1.33 o 
   2   4  12        0.80        0.49      1.16 o 
   3   4  12       36.15       33.55      2.59 o 
   4   4  12      225.27      206.03      7.14 o 
   5   4  12      156.18      150.32      6.22 o 
   6   4  12      410.89      440.64     17.29 o 
   7   4  12      235.98      236.35     12.55 o 
   8   4  12       27.74       25.31      5.68 o 
  -3   5  12       25.88       31.34      3.02 o 
  -2   5  12      177.27      185.29      5.94 o 
  -1   5  12      165.52      159.74      5.39 o 
   0   5  12      157.74      164.14      5.33 o 
   1   5  12        5.98        5.10      1.58 o 
   2   5  12      160.66      150.74      4.97 o 
   3   5  12      163.48      152.91      4.92 o 
   4   5  12        2.22        2.78      1.77 o 
   5   5  12      443.37      435.37     10.73 o 
   6   5  12      174.09      189.12     10.79 o 
   7   5  12       77.23       89.14      8.49 o 
   8   5  12        0.64       -0.65      2.73 o 
  -2   6  12        6.89       10.66      2.80 o 
  -1   6  12       13.24        8.88      2.01 o 
   0   6  12      301.63      281.24     12.72 o 
   1   6  12      272.03      267.58      6.85 o 
   2   6  12      509.51      511.66      9.46 o 
   3   6  12      121.96      118.66      4.50 o 
   4   6  12       21.77       23.79      3.19 o 
   5   6  12        0.61        0.32      1.61 o 
   6   6  12       92.96       82.60      7.78 o 
  -1   7  12       38.03       36.82      4.21 o 
   0   7  12      144.22      148.08      7.65 o 
   1   7  12      121.62      124.46      4.91 o 
   2   7  12        5.32        5.51      1.68 o 
   3   7  12       11.11       11.12      2.12 o 
   4   7  12        8.99        8.22      2.37 o 
   5   7  12       78.10       76.28      9.13 o 
   6   7  12       88.59       94.32      8.28 o 
   7   7  12      175.66      198.11     11.54 o 
   1   8  12       43.52       48.62      4.48 o 
   2   8  12      144.85      145.75      9.37 o 
   3   8  12       66.76       68.54      4.12 o 
   4   8  12       78.92       72.86      5.03 o 
   5   8  12        7.99        6.18      2.33 o 
   6   8  12       22.34       18.73      5.03 o 
  -1  -5  13      184.56      185.17      8.03 o 
  -3  -4  13        4.41        3.05      2.38 o 
  -2  -4  13      176.24      173.22      7.44 o 
  -1  -4  13      202.30      193.32     10.75 o 
   0  -4  13      132.82      124.91      6.46 o 
   1  -4  13      107.09      111.75     10.45 o 
   2  -4  13       79.55       85.12      5.75 o 
  -4  -3  13       12.64       13.71      4.86 o 
  -3  -3  13       24.41       29.06      4.20 o 
  -2  -3  13        2.75        1.38      1.61 o 
  -1  -3  13       89.39       86.18      4.93 o 
   0  -3  13       87.65       90.19      6.18 o 
   1  -3  13       11.17       10.91      2.74 o 
   2  -3  13        6.17        3.43      2.19 o 
   3  -3  13      107.33      124.45      9.35 o 
   4  -3  13      375.85      384.42     16.31 o 
  -4  -2  13       67.48       64.20      6.08 o 
  -3  -2  13      128.27      120.12      6.83 o 
  -2  -2  13      248.20      245.03      6.72 o 
  -1  -2  13       76.02       81.40      4.09 o 
   0  -2  13      138.36      146.99      5.13 o 
   1  -2  13      186.88      168.54      5.72 o 
   2  -2  13       34.72       35.04      3.71 o 
   3  -2  13        0.20       -1.04      2.48 o 
   4  -2  13      119.54      114.24      8.78 o 
   5  -2  13       54.81       51.23      6.78 o 
  -5  -1  13       54.20       57.17      6.23 o 
  -4  -1  13       14.62       17.96      2.62 o 
  -3  -1  13        0.58        1.84      1.75 o 
  -2  -1  13      427.26      433.49      8.98 o 
  -1  -1  13      720.54      673.19     13.39 o 
   0  -1  13      590.68      574.87     10.03 o 
   1  -1  13      262.56      264.93      6.62 o 
   2  -1  13      114.71      122.35      4.60 o 
   3  -1  13      231.97      225.04      6.13 o 
   4  -1  13      204.45      198.74     10.91 o 
   5  -1  13       52.44       51.34      6.56 o 
  -4   0  13       55.98       58.02      3.79 o 
  -3   0  13      172.97      183.84      7.51 o 
  -2   0  13        2.48        3.19      1.52 o 
  -1   0  13       22.10       25.71      2.77 o 
   0   0  13        9.98       15.44      2.25 o 
   1   0  13      184.51      166.20      6.88 o 
   2   0  13       85.83       88.50      4.29 o 
   3   0  13       10.57       13.69      2.11 o 
   4   0  13      152.01      159.57     16.48 o 
   5   0  13      109.73      105.36     10.22 o 
   6   0  13      144.30      143.57      9.58 o 
  -4   1  13       73.47       75.25      6.89 o 
  -3   1  13       33.65       34.77      3.06 o 
  -2   1  13      135.51      144.02      5.89 o 
  -1   1  13       71.39       68.24      5.66 o 
   0   1  13      411.84      427.05      8.84 o 
   1   1  13      191.71      209.01      7.77 o 
   2   1  13       40.63       39.64      2.96 o 
   3   1  13      141.90      124.72      4.52 o 
   4   1  13      109.34      106.44      6.30 o 
   5   1  13       82.27       77.60      4.98 o 
   6   1  13      114.68      108.13      5.91 o 
   7   1  13       30.03       33.68      5.71 o 
  -4   2  13       22.65       18.36      2.95 o 
  -3   2  13       27.65       25.94      2.85 o 
  -2   2  13      159.18      150.10      5.30 o 
  -1   2  13       64.90       58.74      3.57 o 
   0   2  13      661.36      660.47     13.51 o 
   1   2  13     1116.10     1137.60     17.95 o 
   2   2  13      175.76      179.51      8.08 o 
   3   2  13        3.92        4.15      1.51 o 
   4   2  13      128.50      132.65      5.99 o 
   5   2  13       27.83       26.93      3.44 o 
   6   2  13       42.57       41.51      7.67 o 
   7   2  13       51.71       36.98      6.05 o 
  -3   3  13       44.77       50.63      5.30 o 
  -2   3  13       41.28       37.40      4.75 o 
  -1   3  13      126.51      142.65      5.15 o 
   0   3  13        4.53        5.42      1.65 o 
   1   3  13      184.53      181.79      5.55 o 
   2   3  13      199.05      192.69      5.65 o 
   3   3  13       70.32       72.55      3.66 o 
   4   3  13      386.13      376.67     10.13 o 
   5   3  13      658.15      654.34     13.64 o 
   6   3  13      495.27      520.31     12.22 o 
   7   3  13       51.01       49.20      6.67 o 
  -3   4  13       19.23       27.47      3.74 o 
  -2   4  13       11.89       11.77      2.17 o 
  -1   4  13        4.40        4.96      1.63 o 
   0   4  13      206.52      206.05      6.13 o 
   1   4  13      484.68      495.21     10.28 o 
   2   4  13      221.06      223.01      6.55 o 
   3   4  13       53.62       49.63      3.22 o 
   4   4  13        0.77        0.30      1.64 o 
   5   4  13       28.16       21.70      3.19 o 
   6   4  13       40.56       50.38      4.33 o 
   7   4  13      102.22       98.61      8.88 o 
  -2   5  13       13.24       13.23      2.40 o 
  -1   5  13       64.85       68.17      4.83 o 
   0   5  13       96.67       99.81      4.47 o 
   1   5  13       57.99       49.90      3.41 o 
   2   5  13      125.18      133.72      4.94 o 
   3   5  13       46.73       56.10      4.94 o 
   4   5  13      172.91      165.06     17.38 o 
   5   5  13      186.77      171.65      7.03 o 
   6   5  13       81.15       79.34      5.16 o 
   7   5  13        0.74        2.11      3.25 o 
  -1   6  13        7.33        6.35      2.01 o 
   0   6  13       26.19       26.89      2.89 o 
   1   6  13        3.78        4.49      1.76 o 
   2   6  13       40.30       35.47      3.07 o 
   3   6  13        0.71        1.41      1.37 o 
   4   6  13       11.88       13.07      4.08 o 
   5   6  13       90.62       92.39      9.77 o 
   6   6  13      106.89      103.06      8.80 o 
   7   6  13       97.17       73.89      7.92 o 
   1   7  13      269.50      299.80      7.80 o 
   2   7  13      261.00      253.01     12.41 o 
   3   7  13       23.76       23.79      5.05 o 
   4   7  13        0.75        2.70      2.00 o 
   5   7  13       10.34        8.46      2.95 o 
   6   7  13        1.45       -0.26      2.68 o 
  -2  -3  14      166.98      173.39      6.06 o 
  -1  -3  14      247.34      241.61     10.76 o 
   0  -3  14       10.17       13.47      2.97 o 
   1  -3  14       46.53       37.24      4.70 o 
   2  -3  14        1.40        0.73      2.10 o 
  -3  -2  14       26.65       27.10      3.03 o 
  -2  -2  14      105.34       97.38      4.69 o 
  -1  -2  14      405.78      389.13      8.74 o 
   0  -2  14      194.45      195.54      6.91 o 
   1  -2  14       58.89       64.83      5.23 o 
   2  -2  14       37.53       44.55      4.24 o 
   3  -2  14       64.84       74.31      7.82 o 
   4  -2  14        2.62        9.64      4.33 o 
  -3  -1  14       44.49       44.25      3.49 o 
  -2  -1  14       29.82       27.54      3.00 o 
  -1  -1  14       17.37       17.29      2.93 o 
   0  -1  14       22.36       23.03      2.66 o 
   1  -1  14        2.07        4.47      1.66 o 
   2  -1  14      103.43      107.53      6.62 o 
   3  -1  14      182.75      201.30     10.11 o 
   4  -1  14      245.35      248.96     12.56 o 
   5  -1  14       31.51       28.21      5.70 o 
  -3   0  14       14.01       11.93      2.31 o 
  -2   0  14      106.33      107.97      4.82 o 
  -1   0  14      179.58      187.11      6.01 o 
   0   0  14       61.07       61.67      3.74 o 
   1   0  14      296.87      284.02      8.18 o 
   2   0  14        8.28        9.86      2.16 o 
   3   0  14       93.36       75.25      5.10 o 
   4   0  14       26.81       25.56      3.52 o 
   5   0  14        7.92        9.95      2.69 o 
  -3   1  14        0.80       -0.79      1.42 o 
  -2   1  14       21.39       26.10      3.46 o 
  -1   1  14       10.90        9.40      2.08 o 
   0   1  14      103.46       91.10      4.34 o 
   1   1  14       62.25       65.78      3.72 o 
   2   1  14        9.66       14.76      2.24 o 
   3   1  14        2.06        2.61      1.52 o 
   4   1  14       70.96       78.96      5.18 o 
   5   1  14        4.53        0.62      2.08 o 
   6   1  14        1.24        1.15      2.15 o 
  -3   2  14       25.58       23.13      3.24 o 
  -2   2  14       25.59       26.88      3.12 o 
  -1   2  14        2.07        2.20      1.58 o 
   0   2  14       32.56       36.82      3.14 o 
   1   2  14       37.48       38.71      3.08 o 
   2   2  14      293.82      294.99      7.23 o 
   3   2  14       20.39       29.63      3.31 o 
   4   2  14      124.07      118.51      5.99 o 
   5   2  14      104.74      114.54      5.95 o 
   6   2  14      129.05      141.17      7.18 o 
  -2   3  14       14.94       13.38      2.36 o 
  -1   3  14      114.18      130.17      6.45 o 
   0   3  14      308.87      289.62     10.82 o 
   1   3  14      544.12      544.60     10.22 o 
   2   3  14       12.19        8.54      1.97 o 
   3   3  14       10.40       14.73      2.28 o 
   4   3  14        0.01        0.94      1.77 o 
   5   3  14       36.38       39.95      4.07 o 
   6   3  14        9.85        5.55      2.37 o 
  -2   4  14        5.49        4.05      2.32 o 
  -1   4  14       45.56       57.11      3.86 o 
   0   4  14       62.03       75.47      4.18 o 
   1   4  14      215.79      212.57      6.59 o 
   2   4  14      259.78      262.04      8.51 o 
   3   4  14       18.27       21.09      2.56 o 
   4   4  14      239.92      253.20      8.69 o 
   5   4  14       43.08       48.52      4.44 o 
   6   4  14       22.36       18.84      3.31 o 
  -1   5  14       24.89       24.98      3.01 o 
   0   5  14        3.02        3.63      1.68 o 
   1   5  14        0.55       -0.76      1.45 o 
   2   5  14        0.09        1.55      1.51 o 
   3   5  14       61.20       52.87      3.49 o 
   4   5  14       76.54       77.57      5.27 o 
   5   5  14       32.96       33.01      7.76 o 
   6   5  14      110.19      110.67      9.54 o 
   0   6  14       23.03       18.19      2.62 o 
   1   6  14      346.96      358.98      8.65 o 
   2   6  14      181.64      181.81      8.64 o 
   3   6  14        0.21        0.78      1.45 o 
   4   6  14        5.61        4.83      4.15 o 
   5   6  14        2.10       -2.20      1.69 o 
   3   7  14      196.98      203.34      7.52 o 
   4   7  14      278.78      300.32      9.97 o 
  -1  -2  15        0.05        0.33      1.81 o 
   0  -2  15       72.96       74.78      4.33 o 
   1  -2  15       40.71       58.00      5.69 o 
   2  -2  15       30.77       33.17      4.06 o 
  -2  -1  15      148.08      143.57      5.71 o 
  -1  -1  15      217.33      218.74      6.86 o 
   0  -1  15       56.42       61.03      3.95 o 
   1  -1  15       19.27       22.15      2.82 o 
   2  -1  15        2.08        4.50      1.89 o 
   3  -1  15        2.95        2.65      3.00 o 
  -2   0  15        4.58        4.30      1.93 o 
  -1   0  15      127.17      127.58      5.71 o 
   0   0  15       29.48       30.03      3.11 o 
   1   0  15      143.83      134.58      5.29 o 
   2   0  15      433.54      443.78     11.95 o 
   3   0  15      410.31      418.90     20.88 o 
   4   0  15        8.07       11.03      5.70 o 
  -2   1  15       71.57       76.89      6.15 o 
  -1   1  15        7.69       10.01      2.12 o 
   0   1  15       18.37       20.51      2.77 o 
   1   1  15        8.28        9.07      2.12 o 
   2   1  15      121.79      118.39      4.98 o 
   3   1  15      177.99      173.05      7.51 o 
   4   1  15      364.98      391.87     12.02 o 
   5   1  15       48.91       54.45      4.89 o 
  -2   2  15      103.04      104.19      5.00 o 
  -1   2  15       58.93       58.39      3.97 o 
   0   2  15      170.85      168.03      5.95 o 
   1   2  15      242.55      246.41      7.00 o 
   2   2  15       17.88       17.49      2.55 o 
   3   2  15       80.01       81.98      5.59 o 
   4   2  15        3.54        2.20      2.27 o 
   5   2  15        1.02       -0.13      2.03 o 
  -1   3  15       42.21       39.05      3.46 o 
   0   3  15       43.66       47.68      5.40 o 
   1   3  15      367.38      381.02      8.83 o 
   2   3  15      249.87      255.51     11.33 o 
   3   3  15      477.25      500.41      9.96 o 
   4   3  15      343.83      332.61     10.31 o 
   5   3  15      104.81      111.72      6.35 o 
   0   4  15       13.08       13.69      2.42 o 
   1   4  15        0.01        1.71      1.63 o 
   2   4  15        0.52       -0.08      1.45 o 
   3   4  15       34.40       41.92      3.43 o 
   4   4  15      207.81      213.40     11.29 o 
   5   4  15       12.66       11.81      2.95 o 
   1   5  15        5.89        5.39      2.03 o 
   2   5  15       28.49       26.11      5.81 o 
   3   5  15       65.33       62.94      4.05 o 
   4   5  15       53.23       45.14      7.18 o 
   5   5  15       18.74       16.95      3.33 o 
   0   0  16        0.44        0.66      1.68 o 
   1   0  16       45.88       43.54      3.67 o 
   2   0  16       78.30       68.52      4.27 o 
   0   1  16        0.63        0.70      1.59 o 
   1   1  16        2.00        1.42      1.74 o 
   2   1  16       17.56       16.37      2.68 o 
   3   1  16       37.37       30.51      4.09 o 
   0   2  16       39.45       42.63      3.63 o 
   1   2  16       58.17       58.43      4.03 o 
   2   2  16        8.53        4.50      1.87 o 
   3   2  16      164.93      164.25      7.53 o 
   1   3  16       46.35       49.85      3.84 o 
   2   3  16       66.51       67.33      5.39 o 
   3   3  16       68.61       58.95      7.17 o 
                                                 
